# Supplementary material for: Genome-wide association study to identify genomic loci associated with early vigor in bread wheat under simulated water deficit complemented with quantitative trait loci meta-analysis
Source: G3 (Bethesda). 2022 Dec 2;13(2):jkac320. doi: 10.1093/g3journal/jkac320 (PMC10248217; doi:10.1093/g3journal/jkac320)
Supplement: jkac320_Supplementary_Data [file jkac320_supplementary_data.zip]

Archive with 6 entries (6 files):
- Supplementary Figures S1 and S2.docx
- Supplementary Table S1.xlsx
- Supplementary Table S10.xlsx
- Supplementary Table S11.xlsx
- Supplementary Table S3.xlsx
- Supplementary Tables S2, S4, S5, S6, S7, S8, S9.docx
