# Supplementary material for: Genome-wide association study to identify genomic loci associated with early vigor in bread wheat under simulated water deficit complemented with quantitative trait loci meta-analysis
Source: G3 (Bethesda). 2022 Dec 2;13(2):jkac320. doi: 10.1093/g3journal/jkac320 (PMC10248217; doi:10.1093/g3journal/jkac320)
Supplement: jkac320_Supplementary_Data [file jkac320_supplementary_data.zip › Supplementary Table S1.xlsx]

## Sheet: Sheet1
Table S1. Information of 100 Iranian wheat landraces and four check varieties evaluated in this study
USDA_PI_NO	LOC_ID	UT_PROVINCE	UT_CITY	UCD_IWA_NO	PACK_NO	UT_ACC_NO	CIMMYT_NO	CIMMYT_NO_2	ICARDA_NO	ICARDA_NO_2	UT_SPECIES	UT_SUB_SPECIES	UT_SUB_%	INTERPRETED_SPECIES	CIMMYT_GENUS	CIMMYT_SPECIES	ICARDA_GENUS	ICARDA_SPECIES
625281	164	Gilan	GILAN	8610616	4666.1	6779-5	CWI72398				T.A			Triticum aestivum	Triticum	aestivum
625661	247	Khorasan	MASHHAD	8612039	6090	1719-1	CWI67524				T.A			Triticum aestivum	Triticum	aestivum
626156	211	Kerman	KERMAN	8613311	8274	5418-6	CWI67670				T.A			Triticum aestivum	Triticum	aestivum
626158	211	Kerman	KERMAN	8613313	8276	5418-8	CWI67672				T.A			Triticum aestivum	Triticum	aestivum
621910
626223	372	Sistan-Balouchestan	ZAHEDAN	8613434	8400	7705-2	CWI67758		IG 122643		T.A			Triticum aestivum	Triticum	aestivum	Triticum	aestivum
625139	311	Markazi	ARAK	8609750	3800	1761-2	CWI72197				T.A			Triticum aestivum	Triticum	aestivum
626261	372	Sistan-Balouchestan	ZAHEDAN	8613477	8444	7694-1	CWI67795				T.A			Triticum aestivum	Triticum	aestivum
626358	104	Esfahan	ESFAHAN	8613658	8624	7518-2	CWI67880		IG 122754		T.A			Triticum aestivum	Triticum	aestivum	Triticum	aestivum
626360	104	Esfahan	ESFAHAN	8613661	8627	7518-5	CWI67883		IG 122757		T.A			Triticum aestivum	Triticum	aestivum	Triticum	aestivum
626566	104	Esfahan	ESFAHAN	8614311	9299	7456-2	CWI73422				T.A			Triticum aestivum	Triticum	aestivum
626736	255	Khorasan	SABZVAR	8600138	602	7003-2	CWI70918				T.A	GRAECUM	21	Triticum aestivum	Triticum	aestivum
626747	379	Yazd	ARDAKAN	8600154	656	7496-2	CWI54538				T.A	LUTINFLATUM	8.9	Triticum aestivum	Triticum	aestivum
626764	384	Yazd	YAZD	8600186	758	7607-1	CWI70927				T.A	ERYTHROSPERMUM	99.6	Triticum aestivum	Triticum	aestivum
624320
626776	225	Khorasan	BIRJAND	8600205	822	7063-3	CWI54569								Triticum	aestivum
626825	143	Esfahan	SHAHREZA	8600276	1011	6926-5	CWI54613				T.A	LEUCOSPERMUM	2.5	Triticum aestivum	Triticum	aestivum
626872	153	Fars	SHIRAZ	8600342	1147	6786-2	CWI54656				T.A	MERIDIONALE		Triticum aestivum	Triticum	aestivum
626908	216	Kerman	SIRJAN	8600409	1312	7272-5	CWI54704								Triticum	aestivum
626923	161	Gilan	ASTARA	8600429	1342	6778-2	CWI70975								Triticum	aestivum
626924	161	Gilan	ASTARA	8600430	1343	6778-3	CWI70976								Triticum	aestivum
626932	200	Hormozgan	BANDAR-ABBAS	8600442	1370	7280-3	CWI54727								Triticum	aestivum
626881	19	Azarbayjan-Shargi	ARDABIL	8600366	1181	3189-8	CWI54674				T.A	PSEUDO-TURCICUM		Triticum aestivum	Triticum	aestivum
627066	214	Kerman	RAFSANJAN	8600661	1687	7262-4	CWI54866								Triticum	aestivum
626943	220	Kerman	ZABOL	8600461	1397	7149-2	CWI54737				T.A	TURCICUM	6.5	Triticum aestivum	Triticum	aestivum
626958	14	Azarbayjan-Gharbi	REZAIEH	8600484	1430	6939-2	CWI54756				T.A	DELFI	33.2	Triticum aestivum	Triticum	aestivum
626978	104	Esfahan	ESFAHAN	8600515	1472	7513-5	CWI54778				T.A	ALBICUM	4	Triticum aestivum	Triticum	aestivum
627036	282	Khouzestan	BROUJERD	8600612	1619	6269-1	CWI71007				T.A	SUB-HAMEDANICUM		Triticum aestivum	Triticum	aestivum
627038	282	Khouzestan	BROUJERD	8600614	1621	6269-3	CWI71008				T.A	HAMEDANICUM		Triticum aestivum	Triticum	aestivum
627043	14	Azarbayjan-Gharbi	REZAIEH	8600621	1629	6347-2	CWI54848				T.A	ERRYTHROSPERMUM		Triticum aestivum	Triticum	aestivum
627236	242	Khorasan	GONABAD	8600968	2153	7021-1	CWI74139				T.A	GRAECUM	94.6	Triticum aestivum	Triticum	aestivum
627299	381	Yazd	DASTJERD	8602098	729	7439-3	CWI55130				T.A	ALBINFLATUM	9	Triticum aestivum	Triticum	aestivum
627356	200	Hormozgan	BANDAR-ABBAS	8602207	1374	7280-7	CWI55188								Triticum	aestivum
627360	214	Kerman	RAFSANJAN	8602214	1692	7262-3	CWI55193								Triticum	aestivum
627410	37	Azarbayjan-Shargi	MARAGHEH	8602331	158	6126-1	CWI55256								Triticum	aestivum
627414	74	Bakhtaran	KANGAVAR	8602335	162	5783-1	CWI71177				T.A	ERYTHROLEUCON		Triticum aestivum	Triticum	aestivum
627417	91	Bakhtaran	SANJABI	8602339	166	6469-2	CWI55260				T.A	MESOPOTANICUM		Triticum aestivum	Triticum	aestivum
627423	174	Hamadan	HAMADAN	8602354	182	6229-3	CWI55267				T.A	ERYTHROLEUCON		Triticum aestivum	Triticum	aestivum
627460	255	Khorasan	SABZVAR	8602436	526	7002-1	CWI71203				T.A	MEERIDIONALE	66	Triticum aestivum	Triticum	aestivum
626154
627787	52	Azarbayjan-Shargi	TABRIZ	8603258	312	6485-2	CWI55542				T.A	GRAECUM	23.1	Triticum aestivum	Triticum	aestivum
627842	211	Kerman	KERMAN	8603985	459	7685-3	CWI71344				T.A	MERIDIONALE	13.5	Triticum aestivum	Triticum	aestivum
627845	370	Sistan-Balouchestan	ZABOL	8603997	472	7702-2	CWI74356				T.V	ERYTHROSPERMUM	5.1	Triticum aestivum	Triticum	aestivum
627873	392	Zanjan	GAZVIN	8604084	571	5933-1	CWI55596				T.A	GRAECUM	19.28	Triticum aestivum	Triticum	aestivum
627723	384	Yazd	YAZD	8603178	219	2897-5	CWI74261				T.A	TURCICUM	5	Triticum aestivum	Triticum	aestivum
627587	284	Kordestan	BANEH	8602975	306	6100-2	CWI74193				T.A	FERRUGINEUM		Triticum aestivum	Triticum	aestivum
627881	52	Azarbayjan-Shargi	TABRIZ	8604095	588	6482-2	CWI71371				T.A	HAMEDANICUM	18.1	Triticum aestivum	Triticum	aestivum
627883	52	Azarbayjan-Shargi	TABRIZ	8604098	591	6482-5	CWI55600				T.A	FERRUGINEUM	13.38	Triticum aestivum	Triticum	aestivum
627905	347	Mazandaran	AMOL	8604142	641	6218-1	CWI71388				T.A	ERYTHROSPERMUM	51.1	Triticum aestivum	Triticum	aestivum
627963	174	Hamadan	HAMADAN	8604293	828	5178-2	CWI55642				T.A	MESOPOTANICUM	0.65	Triticum aestivum	Triticum	aestivum
627987	392	Zanjan	GAZVIN	8604358	908	5987-10	CWI55657				T.A	HAMEDANICUM	0.41	Triticum aestivum	Triticum	aestivum
627990	55	Bakhtaran	BAKHTARAN	8604367	918	6161-12	CWI55659				T.V	DELFI	0.35	Triticum aestivum	Triticum	aestivum
628084	357	Mazandaran	GORGAN	8604658	1288	6214-2	CWI55723				T.A	SUB-BARBARASSA	19.91	Triticum aestivum	Triticum	aestivum
628114	143	Esfahan	SHAHREZA	8604706	1345	7547-3	CWI55746				T.V	LEUCOSPERMUM	2	Triticum aestivum	Triticum	aestivum
621619	286	Kordestan	BIJAR	8609087	3128	6326-4	CWI71852				T.A			Triticum aestivum	Triticum	aestivum
621650	376	Tehran	TEHRAN	8609174	3215	497-1	CWI74531		IG 122108		T.A			Triticum aestivum	Triticum	aestivum	Triticum	aestivum
622098	164	Gilan	GILAN	8610600	4651	5778-5	CWI66864				T.A			Triticum aestivum	Triticum	aestivum
622264	348	Mazandaran	BABOL	8610987	5036	7333-1	CWI49895				T.A			Triticum aestivum	Triticum	aestivum
627466
621736	156	Gazvin	GHAZVIN	8609376	3424	5255-2	CWI71954				T.A			Triticum aestivum	Triticum	aestivum
621908	311	Markazi	ARAK	8609968	4017	2040-2	CWI72271				T.A			Triticum aestivum	Triticum	aestivum
622063	398	Zanjan	ZANJAN	8610503	4553	5934-2	CWI72383				T.A			Triticum aestivum	Triticum	aestivum
623266	14	Azarbayjan-Gharbi	REZAIEH	8602192	1136	5208-3	CWI55181				T.A			Triticum aestivum	Triticum	aestivum
623274	68	Bakhtaran	GILANE-GHARB	8602279	104	5791-13	CWI55234				T.T	MELANATHERUM		Triticum turgidum	Triticum	aestivum
623291	197	Hamadan	TOYSERKAN	8602365	193	6547-2	CWI55276				T.A	FERRUGINEUM		Triticum aestivum	Triticum	aestivum
623344	68	Bakhtaran	GILANE-GHARB	8602889	220	5788-3	CWI74186				T.D	MELANOPUS		Triticum turgidum	Triticum	aestivum
623345	284	Kordestan	BANEH	8602981	312	6098-1	CWI74198				T.A	MERIDIONALE		Triticum aestivum	Triticum	aestivum
623377	217	Kerman	SOOFI-ABAD	8603165	203	5418-7	CWI74252				T.A	SUB-PSEULO	0.4	Triticum aestivum	Triticum	aestivum
623379	210	Kerman	JIROFT	8603167	205	5758-2	CWI74254				T.A	DELFI	8.14	Triticum aestivum	Triticum	aestivum
623139	153	Fars	SHIRAZ	8600462	1397	6823-2	CWI54738				T.A	DELFI		Triticum aestivum	Triticum	aestivum
623169	170	Gilan	ROUD-BAR	8600668	1696	6779-5	CWI71025								Triticum	aestivum
623510	3	Azarbayjan-Gharbi	AZ-GH	8606161	889	6503-4	CWI55927		IG 121880		T.A			Triticum aestivum	Triticum	aestivum	Triticum	aestivum
623905	79	Bakhtaran	KERMANSHAH	8607380	12104-1	5783-2	CWI71625				T.A	ERYTHROSPERMUM	6.5	Triticum aestivum	Triticum	aestivum
623908	79	Bakhtaran	KERMANSHAH	8607383	12103	5783-5	CWI56702				T.A	BARBAROSSA		Triticum aestivum	Triticum	aestivum
623980	197	Hamadan	TOYSERKAN	8607499	10837-4	5851-2	CWI56798				T.V	ERYTHROSPERMUM	8.3	Triticum aestivum	Triticum	aestivum
624215	174	Hamadan	HAMADAN	8607897		6299-3	CWI57017				T.A			Triticum aestivum	Triticum	aestivum
624240	203	Ilam	ILAM	8607949	40733-3	6352-2	CWI57057				T.A	GRAECUM	46.2	Triticum aestivum	Triticum	aestivum
624251	203	Ilam	ILAM	8607960	40779-8	6354-3	CWI57068				T.A	MESOPOTANICUM	1.31	Triticum aestivum	Triticum	aestivum
623475	203	Ilam	ILAM	8606083	18704-7	2230-2	CWI55893				T.A	FERRUGINEUM	4.5	Triticum aestivum	Triticum	aestivum
623503	203	Ilam	ILAM	8606137	18948-5	2852-2	CWI71582				T.A	ERYTHROSPERMUM	20	Triticum aestivum	Triticum	aestivum
623506	79	Bakhtaran	KERMANSHAH	8606149	57952-5	8032-1	CWI71586				T.A	GRAECUM	94.3	Triticum aestivum	Triticum	aestivum
623508	79	Bakhtaran	KERMANSHAH	8606151	57962-6	8032-3	CWI55920				T.A	MESOPOTANICUM	2.1	Triticum aestivum	Triticum	aestivum
623473	203	Ilam	ILAM	8606081	18937-4	2160-2	CWI55891				T.A	FERRUGINEUM	6	Triticum aestivum	Triticum	aestivum
624804	65	Bakhtaran	GHASRE-SHIRIN	8608963	3004	6154-1	CWI57692				T.A			Triticum aestivum	Triticum	aestivum
624805	65	Bakhtaran	GHASRE-SHIRIN	8608964	3005	6154-2	CWI57693				T.A			Triticum aestivum	Triticum	aestivum
624837	203	Ilam	ILAM	8609011	3052	6353-1	CWI57721		IG 122102		T.A			Triticum aestivum	Triticum	aestivum	Triticum	aestivum
624378	55	Bakhtaran	BAKHTARAN	8608261	2298	6280-2	CWI57242				T.A			Triticum aestivum	Triticum	aestivum
624576	174	Hamadan	HAMADAN	8608563	2603	6222-2	CWI57455		IG 122021		T.A			Triticum aestivum	Triticum	aestivum	Triticum	aestivum
624582	174	Hamadan	HAMADAN	8608580	2619	6229-2	CWI57463		IG 122032		T.A			Triticum aestivum	Triticum	aestivum	Triticum	aestivum
624944	376	Tehran	TEHRAN	8609206	3247	5164-2	CWI74544				T.A			Triticum aestivum	Triticum	aestivum
624946	376	Tehran	TEHRAN	8609211	3253	5251-3	CWI74546				T.A			Triticum aestivum	Triticum	aestivum
624956	376	Tehran	TEHRAN	8609233	3277	5261-3	CWI71892				T.A			Triticum aestivum	Triticum	aestivum
624980	156	Gazvin	GHAZVIN	8609319	3363	6079-2	CWI71913		IG 122122		T.A			Triticum aestivum	Triticum	aestivum	Triticum	aestivum
624983	156	Gazvin	GHAZVIN	8609322	3366	6079-6	CWI71916		IG 122125		T.A			Triticum aestivum	Triticum	aestivum	Triticum	aestivum
624985	156	Gazvin	GHAZVIN	8609327	3375	5938-2	CWI71918	CWI57782	IG 122128		T.A			Triticum aestivum	Triticum	aestivum	Triticum	aestivum
624990	156	Gazvin	GHAZVIN	8609356	3404	5239-1	CWI71938				T.A			Triticum aestivum	Triticum	aestivum
625047	308	Markazi	SAVEH	8609534	3582	6843-2	CWI72063		IG 122135		T.A			Triticum aestivum	Triticum	aestivum	Triticum	aestivum
624900	286	Kordestan	BIJAR	8609094	3135	6717-5	CWI71853				T.A			Triticum aestivum	Triticum	aestivum
624910	190	Hamadan	NAHAVAND	8609110	3151	6282-2	CWI74508				T.A			Triticum aestivum	Triticum	aestivum
80918NA
Variety Name	Year	Synonym	Growth Habit	Variety Type	CIMMYT Br Line	Grain Color	Grain Hardiness		Semidwarf (the variety carries Rht dwarfing gene)	CID	SID	Pedigree	Selection History	Primary ME	Secondary ME	Tertiary ME	Origin	Selection	Leaf Rust	Yellow Rust	Stem Rust	Genes	Ug99	Est.Ha. 1997	Est.Ha. 1999-2002	Est.Ha. 2006-2007	Est.Ha. 2009-2010	Est.Ha. 2011-2012
AZAR	1957	AZAR,CV ; AZAR,LV	Winter	Bread Wheat		Unknown	Unknown		No Info			AZAR,LV	-0IRN	--	--	--	No Info	No Info	No Info	No Info	No Info		No
KAVEH	1980		Spring	Bread Wheat		Unknown	Unknown		Yes	160936	0	FTA/PL	-0IRN	ME2	--	--	CIMMYT segregating line or population	No Info	No Info	No Info	No Info		No
KOOHDASHT	2002		Spring	Bread Wheat		Yes	Unknown		Unknown			BB/RON//CNO67/TOTA/3/JAR	TR810200-29R-1R-6R-0R-0IRN	Dryland Agricultural Research Institute			Advanced line from CIMMYT			ME4A
NAZ	1978		Spring	Bread Wheat	JUPATECO	Unknown	Unknown		Yes			II12300//LR64A/8156/3/NOR	II30842-31R-2M-2Y-0M-0IRN	ME1	ME2	--	CIMMYT advanced line	No Info	No Info	No Info	No Info		No
