# Supplementary material for: Genome-wide association study to identify genomic loci associated with early vigor in bread wheat under simulated water deficit complemented with quantitative trait loci meta-analysis
Source: G3 (Bethesda). 2022 Dec 2;13(2):jkac320. doi: 10.1093/g3journal/jkac320 (PMC10248217; doi:10.1093/g3journal/jkac320)
Supplement: jkac320_Supplementary_Data [file jkac320_supplementary_data.zip › Supplementary Table S10.xlsx]

## Sheet: 1B
MQTL	Chr No.	Gene ID	Gene start (bp)	Gene end (bp)	Gene description
MQTL-YLD1	1B	TraesCS1B02G179900	326763409	326780419	DNA-directed RNA polymerase subunit beta [Source:Projected from Arabidopsis thaliana (AT1G29940) UniProtKB/TrEMBL;Acc:A0A178W5B4]
MQTL-YLD1	1B	TraesCS1B02G180000	326783032	326786366
MQTL-YLD1	1B	TraesCS1B02G180100	326911010	326915066
MQTL-YLD1	1B	TraesCS1B02G180200	326925257	326927809
MQTL-YLD1	1B	TraesCS1B02G180300	327023284	327024298
MQTL-YLD1	1B	TraesCS1B02G180400	327226303	327230697
MQTL-YLD1	1B	TraesCS1B02G180500	327338525	327346122
MQTL-YLD1	1B	TraesCS1B02G180600	327346587	327350189
MQTL-YLD1	1B	TraesCS1B02G180700	327354138	327358770
MQTL-YLD1	1B	TraesCS1B02G180800	327360619	327361874
MQTL-YLD1	1B	TraesCS1B02G180900	327478115	327483821
MQTL-YLD1	1B	TraesCS1B02G181000	327574946	327580790
MQTL-YLD1	1B	TraesCS1B02G181100	327831406	327840756	Katanin p80 WD40 repeat-containing subunit B1 homolog [Source:UniProtKB/TrEMBL;Acc:A0A341P2R9]
MQTL-YLD1	1B	TraesCS1B02G181200	327842228	327845323
MQTL-YLD1	1B	TraesCS1B02G181300	327957706	327962676	ABC transporter G family member 11 [Source:Projected from Arabidopsis thaliana (AT1G17840) UniProtKB/Swiss-Prot;Acc:Q8RXN0]
MQTL-YLD1	1B	TraesCS1B02G181400	328104651	328155420
MQTL-YLD1	1B	TraesCS1B02G181500	328435895	328439991
MQTL-YLD1	1B	TraesCS1B02G181600	328641904	328646333
MQTL-YLD1	1B	TraesCS1B02G181700	328649327	328649903
MQTL-YLD1	1B	TraesCS1B02G181800	328820458	328826535	Alpha-galactosidase [Source:UniProtKB/TrEMBL;Acc:A0A1D5SBP9]
MQTL-YLD1	1B	TraesCS1B02G181900	328827925	328828790
MQTL-YLD1	1B	TraesCS1B02G182000	328938350	328943889	Alpha-galactosidase [Source:UniProtKB/TrEMBL;Acc:A0A1D5SHE2]
MQTL-YLD1	1B	TraesCS1B02G182100	328988405	328992058
MQTL-YLD1	1B	TraesCS1B02G182200	329200654	329203593
MQTL-YLD1	1B	TraesCS1B02G182300	329295339	329298063
MQTL-YLD1	1B	TraesCS1B02G182400	329372817	329379656
MQTL-YLD1	1B	TraesCS1B02G182500	329478043	329487757	Protein TIC110, chloroplastic [Source:Projected from Arabidopsis thaliana (AT1G06950) UniProtKB/Swiss-Prot;Acc:Q8LPR9]
MQTL-YLD1	1B	TraesCS1B02G182600	329488765	329491705
MQTL-YLD1	1B	TraesCS1B02G182700	329490934	329491422
MQTL-YLD1	1B	TraesCS1B02G182800	329713781	329714488
MQTL-YLD1	1B	TraesCS1B02G182900	329763404	329765124	Peroxidase [Source:UniProtKB/TrEMBL;Acc:A0A341PC01]
MQTL-YLD1	1B	TraesCS1B02G183000	329941622	329945291
MQTL-YLD1	1B	TraesCS1B02G183100	329960233	329960910
MQTL-YLD1	1B	TraesCS1B02G183200	330193821	330218044
MQTL-YLD1	1B	TraesCS1B02G183300	330229972	330230541
MQTL-YLD1	1B	TraesCS1B02G183400	330231576	330232169
MQTL-YLD1	1B	TraesCS1B02G183500	330388235	330389698
MQTL-YLD1	1B	TraesCS1B02G183600	330498925	330500975
MQTL-YLD1	1B	TraesCS1B02G183700	330501851	330504531
MQTL-YLD1	1B	TraesCS1B02G183800	330503665	330509502
MQTL-YLD1	1B	TraesCS1B02G183900	330509781	330510345
MQTL-YLD1	1B	TraesCS1B02G184000	330625005	330625842
MQTL-YLD1	1B	TraesCS1B02G184100	330839181	330839980
MQTL-YLD1	1B	TraesCS1B02G184200	330991469	330992008
MQTL-YLD1	1B	TraesCS1B02G184300	331084038	331084577
MQTL-YLD1	1B	TraesCS1B02G184400	331127979	331141170
MQTL-YLD1	1B	TraesCS1B02G184500	331143265	331146984	Carboxypeptidase [Source:UniProtKB/TrEMBL;Acc:W5A7D8]
MQTL-YLD1	1B	TraesCS1B02G184600	331363503	331364024
MQTL-YLD1	1B	TraesCS1B02G184700	331417100	331424018
MQTL-YLD1	1B	TraesCS1B02G184800	332072445	332073384
MQTL-YLD1	1B	TraesCS1B02G184900	332078295	332078942
MQTL-YLD1	1B	TraesCS1B02G185000	332081051	332088027
MQTL-YLD1	1B	TraesCS1B02G185100	332091601	332091926
MQTL-YLD1	1B	TraesCS1B02G185200	332153172	332154431
MQTL-YLD1	1B	TraesCS1B02G185300	332154827	332156158
MQTL-YLD1	1B	TraesCS1B02G185400	332156486	332161977
MQTL-YLD1	1B	TraesCS1B02G185500	332159612	332159743	Protein PsbN [Source:UniProtKB/TrEMBL;Acc:A0A341PC29]
MQTL-YLD1	1B	TraesCS1B02G185600	332266565	332269602
MQTL-YLD1	1B	TraesCS1B02G185700	332585783	332586591
MQTL-YLD1	1B	TraesCS1B02G185800	332747729	332750678
MQTL-YLD1	1B	TraesCS1B02G185900	332795666	332796460
MQTL-YLD1	1B	TraesCS1B02G186000	332803182	332804243
MQTL-YLD1	1B	TraesCS1B02G186100	332805397	332808356	1-acyl-sn-glycerol-3-phosphate acyltransferase [Source:UniProtKB/TrEMBL;Acc:A0A1D5SHR9]
MQTL-YLD1	1B	TraesCS1B02G186200	332836878	332844948
MQTL-YLD1	1B	TraesCS1B02G186300	333321969	333324003	NADPH-protochlorophyllide oxidoreductase [Source:UniProtKB/TrEMBL;Acc:A0A341P2Z0]
MQTL-YLD1	1B	TraesCS1B02G186400	333489985	333494434
MQTL-YLD1	1B	TraesCS1B02G186500	333595520	333597852
MQTL-YLD1	1B	TraesCS1B02G186600	333601520	333603004
MQTL-YLD1	1B	TraesCS1B02G186700	333625576	333628086
MQTL-YLD1	1B	TraesCS1B02G186800	334237890	334240604
MQTL-YLD1	1B	TraesCS1B02G186900	334241644	334245064
MQTL-YLD1	1B	TraesCS1B02G187000	334305257	334311737
MQTL-YLD1	1B	TraesCS1B02G187100	334312002	334322225	Mediator of RNA polymerase II transcription subunit 16 [Source:Projected from Arabidopsis thaliana (AT4G04920) UniProtKB/Swiss-Prot;Acc:F4JGZ1]
MQTL-YLD1	1B	TraesCS1B02G187200	334547237	334549615

## Sheet: 1D
MQTL	Chr No.	Gene ID	Gene start (bp)	Gene end (bp)	Gene description
MQTL-YLD2	1D	TraesCS1D02G006800	3425239	3429946
MQTL-YLD2	1D	TraesCS1D02G006900	3452151	3452582
MQTL-YLD2	1D	TraesCS1D02G007000	3465922	3466534
MQTL-YLD2	1D	TraesCS1D02G007100	3471316	3473598
MQTL-YLD2	1D	TraesCS1D02G007153	3520304	3521543
MQTL-YLD2	1D	TraesCS1D02G007200	3581360	3582585	Dirigent protein [Source:UniProtKB/TrEMBL;Acc:A0A1D5T1B3]
MQTL-YLD2	1D	TraesCS1D02G007300	3614575	3616104	Dirigent protein [Source:UniProtKB/TrEMBL;Acc:A0A1D5T1B2]
MQTL-YLD2	1D	TraesCS1D02G007400	3709621	3710520
MQTL-YLD2	1D	TraesCS1D02G007500	3736809	3738114	Dirigent protein [Source:UniProtKB/TrEMBL;Acc:A0A1D5T1T2]
MQTL-YLD2	1D	TraesCS1D02G007600	3801946	3802203
MQTL-YLD2	1D	TraesCS1D02G007626	3825395	3826297
MQTL-YLD2	1D	TraesCS1D02G007700	3954518	3958741
MQTL-YLD2	1D	TraesCS1D02G007800	3961361	3965346
MQTL-YLD2	1D	TraesCS1D02G007900	3966078	3969751
MQTL-YLD2	1D	TraesCS1D02G008000	3970383	3975703
MQTL-YLD2	1D	TraesCS1D02G008100	4081074	4082357
MQTL-YLD2	1D	TraesCS1D02G008200	4179395	4188321
MQTL-YLD2	1D	TraesCS1D02G008300	4188993	4194729
MQTL-YLD2	1D	TraesCS1D02G008400	4234991	4235872
MQTL-YLD2	1D	TraesCS1D02G008472	4279561	4280651
MQTL-YLD2	1D	TraesCS1D02G008500	4306735	4307737
MQTL-YLD2	1D	TraesCS1D02G008600	4341746	4342864
MQTL-YLD2	1D	TraesCS1D02G008700	4525134	4526895	Dirigent protein [Source:UniProtKB/TrEMBL;Acc:A0A341PCV9]
MQTL-YLD2	1D	TraesCS1D02G008800	4604730	4605927
MQTL-YLD2	1D	TraesCS1D02G008900	4635249	4637357
MQTL-YLD2	1D	TraesCS1D02G009000	4769129	4774849
MQTL-YLD2	1D	TraesCS1D02G009100	4821093	4828103
MQTL-YLD2	1D	TraesCS1D02G009192	4866795	4869517
MQTL-YLD2	1D	TraesCS1D02G009300	4874061	4880325
MQTL-YLD2	1D	TraesCS1D02G009345	4969766	4971382
MQTL-YLD2	1D	TraesCS1D02G009400	5139131	5140186
MQTL-YLD2	1D	TraesCS1D02G009406	5130474	5135364
MQTL-YLD2	1D	TraesCS1D02G009443	5174270	5175049
MQTL-YLD2	1D	TraesCS1D02G009500	5243664	5245264
MQTL-YLD2	1D	TraesCS1D02G009600	5250762	5252402
MQTL-YLD2	1D	TraesCS1D02G009700	5290638	5292109
MQTL-YLD2	1D	TraesCS1D02G009800	5343240	5348712	Protein DETOXIFICATION [Source:UniProtKB/TrEMBL;Acc:A0A1D5T4S3]
MQTL-YLD2	1D	TraesCS1D02G009900	5356764	5357678
MQTL-YLD2	1D	TraesCS1D02G010000	5405428	5410957
MQTL-YLD2	1D	TraesCS1D02G010100	5421419	5424921
MQTL-YLD2	1D	TraesCS1D02G010200	5425782	5430560	Formin-like protein [Source:UniProtKB/TrEMBL;Acc:A0A1D5T2K4]
MQTL-YLD2	1D	TraesCS1D02G010300	5443299	5444210
MQTL-YLD2	1D	TraesCS1D02G010400	5445598	5450155	Mitochondrial L2 ribosomal protein [Source:UniProtKB/TrEMBL;Acc:Q1AN57]
MQTL-YLD2	1D	TraesCS1D02G010500	5451127	5453160
MQTL-YLD2	1D	TraesCS1D02G010600	5454886	5457082
MQTL-YLD2	1D	TraesCS1D02G010700	5511254	5517977	Vacuolar sorting protein 39 [Source:Projected from Arabidopsis thaliana (AT1G22860) TAIR;Acc:AT1G22860]
MQTL-YLD2	1D	TraesCS1D02G010800	5518280	5519666
MQTL-YLD2	1D	TraesCS1D02G010900	5521399	5524174	Serine/threonine-protein kinase [Source:UniProtKB/TrEMBL;Acc:A0A1D5T1A8]
MQTL-YLD2	1D	TraesCS1D02G011100	6135823	6138951
MQTL-YLD2	1D	TraesCS1D02G011200	6168877	6203308
MQTL-YLD2	1D	TraesCS1D02G011300	6226393	6241143
MQTL-YLD2	1D	TraesCS1D02G011400	6264619	6268342
MQTL-YLD2	1D	TraesCS1D02G011500	6280456	6281010
MQTL-YLD2	1D	TraesCS1D02G011547	6297476	6298116
MQTL-YLD2	1D	TraesCS1D02G011600	6325402	6328381
MQTL-YLD2	1D	TraesCS1D02G011700	6331893	6345564	Methionine S-methyltransferase [Source:UniProtKB/TrEMBL;Acc:A0A1D5T1L6]
MQTL-YLD2	1D	TraesCS1D02G011800	6351524	6353132
MQTL-YLD2	1D	TraesCS1D02G011900	6366655	6367389
MQTL-YLD2	1D	TraesCS1D02G012000	6399253	6400001
MQTL-YLD2	1D	TraesCS1D02G012100	6410934	6411261
MQTL-YLD2	1D	TraesCS1D02G012200	6461577	6463385
MQTL-YLD2	1D	TraesCS1D02G012300	6475182	6477014	Arginine decarboxylase [Source:UniProtKB/TrEMBL;Acc:W5ALF0]
MQTL-YLD2	1D	TraesCS1D02G012400	6490085	6491176
MQTL-YLD2	1D	TraesCS1D02G012500	6539891	6542462
MQTL-YLD2	1D	TraesCS1D02G012600	6547770	6548532	Defensin [Source:UniProtKB/TrEMBL;Acc:W5AMD3]
MQTL-YLD2	1D	TraesCS1D02G012700	6591228	6594257	Fatty acyl-CoA reductase [Source:UniProtKB/TrEMBL;Acc:W5AN22]
MQTL-YLD2	1D	TraesCS1D02G012800	6711752	6714625
MQTL-YLD2	1D	TraesCS1D02G012900	6718845	6721625	Serine/threonine-protein kinase [Source:UniProtKB/TrEMBL;Acc:A0A1D5T2E8]
MQTL-YLD2	1D	TraesCS1D02G013000	6731413	6732961
MQTL-YLD2	1D	TraesCS1D02G013100	6766844	6771905	Tubulin-folding cofactor E [Source:Projected from Arabidopsis thaliana (AT1G71440) UniProtKB/Swiss-Prot;Acc:Q8GRL7]
MQTL-YLD2	1D	TraesCS1D02G013200	6774424	6778290
MQTL-YLD2	1D	TraesCS1D02G013300	6778533	6780323
MQTL-YLD2	1D	TraesCS1D02G013400	6786398	6787884
MQTL-YLD2	1D	TraesCS1D02G013500	6789468	6794893
MQTL-YLD2	1D	TraesCS1D02G013600	6817464	6819186
MQTL-YLD2	1D	TraesCS1D02G013700	6864265	6866168
MQTL-YLD2	1D	TraesCS1D02G013800	6898428	6901098	Serine/threonine-protein kinase [Source:UniProtKB/TrEMBL;Acc:A0A1D5T2M5]
MQTL-YLD2	1D	TraesCS1D02G013900	6913154	6914713
MQTL-YLD2	1D	TraesCS1D02G014000	6915347	6915682
MQTL-YLD2	1D	TraesCS1D02G014100	7013497	7014268
MQTL-YLD2	1D	TraesCS1D02G014200	7017922	7022354
MQTL-YLD2	1D	TraesCS1D02G014300	7027754	7029742
MQTL-YLD2	1D	TraesCS1D02G014400	7031116	7034875	Dirigent protein [Source:UniProtKB/TrEMBL;Acc:A0A341PB32]
MQTL-YLD2	1D	TraesCS1D02G014500	7038659	7039661
MQTL-YLD2	1D	TraesCS1D02G014600	7055141	7059731
MQTL-YLD2	1D	TraesCS1D02G014700	7065207	7067992
MQTL-YLD2	1D	TraesCS1D02G014900	7073574	7077996
MQTL-YLD2	1D	TraesCS1D02G015000	7129017	7129945
MQTL-YLD2	1D	TraesCS1D02G015100	7155530	7156630
MQTL-YLD2	1D	TraesCS1D02G015200	7180893	7182070
MQTL-YLD2	1D	TraesCS1D02G015300	7204336	7207634	Receptor-like kinase 2 [Source:UniProtKB/TrEMBL;Acc:D0QEJ4]
MQTL-YLD2	1D	TraesCS1D02G015400	7209284	7211888
MQTL-YLD2	1D	TraesCS1D02G015412	7212840	7215050
MQTL-YLD2	1D	TraesCS1D02G015500	7277369	7280463
MQTL-YLD2	1D	TraesCS1D02G015600	7316111	7318545
MQTL-YLD2	1D	TraesCS1D02G015700	7340643	7342089
MQTL-YLD2	1D	TraesCS1D02G015800	7346617	7354326
MQTL-YLD2	1D	TraesCS1D02G015900	7347034	7350992
MQTL-YLD2	1D	TraesCS1D02G016000	7372001	7374338
MQTL-YLD2	1D	TraesCS1D02G016026	7381284	7384806	LRR14 [Source:UniProtKB/TrEMBL;Acc:Q9ATQ3]
MQTL-YLD2	1D	TraesCS1D02G016100	7419157	7422949
MQTL-YLD2	1D	TraesCS1D02G016200	7429822	7445013
MQTL-YLD2	1D	TraesCS1D02G016400	7467148	7468425
MQTL-YLD2	1D	TraesCS1D02G016500	7472890	7478757	Phosphatidate cytidylyltransferase [Source:UniProtKB/TrEMBL;Acc:A0A1D5T1A0]
MQTL-YLD2	1D	TraesCS1D02G016600	7502196	7506050	arginine/serine-rich 45 [Source:Projected from Arabidopsis thaliana (AT1G16610) TAIR;Acc:AT1G16610]
MQTL-YLD2	1D	TraesCS1D02G016700	7510088	7511448
MQTL-YLD2	1D	TraesCS1D02G016800	7583590	7587977
MQTL-YLD2	1D	TraesCS1D02G016900	7592690	7609204
MQTL-YLD2	1D	TraesCS1D02G016983	7671168	7676063
MQTL-YLD2	1D	TraesCS1D02G016991	7678267	7680938
MQTL-YLD2	1D	TraesCS1D02G017000	7694093	7694874
MQTL-YLD2	1D	TraesCS1D02G017100	7715652	7717409
MQTL-YLD2	1D	TraesCS1D02G017200	7745049	7756461
MQTL-YLD2	1D	TraesCS1D02G017300	7768698	7770361
MQTL-YLD2	1D	TraesCS1D02G017400	7820918	7823449
MQTL-YLD2	1D	TraesCS1D02G017500	7833433	7834379	Dirigent protein [Source:UniProtKB/TrEMBL;Acc:A0A1D5T1W0]
MQTL-YLD2	1D	TraesCS1D02G017600	7868467	7872465
MQTL-YLD2	1D	TraesCS1D02G017700	7874518	7876881
MQTL-YLD2	1D	TraesCS1D02G017800	7877418	7880329
MQTL-YLD2	1D	TraesCS1D02G017900	7896854	7899155
MQTL-YLD2	1D	TraesCS1D02G018000	7899692	7902551
MQTL-YLD2	1D	TraesCS1D02G018100	7905554	7907154
MQTL-YLD2	1D	TraesCS1D02G018200	7913104	7917168
MQTL-YLD2	1D	TraesCS1D02G018300	7918701	7921587	V-type proton ATPase proteolipid subunit [Source:UniProtKB/TrEMBL;Acc:A0A1D5T1X1]
MQTL-YLD2	1D	TraesCS1D02G018400	7944751	7950175
MQTL-YLD2	1D	TraesCS1D02G018500	8014222	8016565
MQTL-YLD2	1D	TraesCS1D02G018600	8104295	8104993
MQTL-YLD2	1D	TraesCS1D02G018700	8182627	8186066
MQTL-YLD2	1D	TraesCS1D02G018800	8226547	8230158
MQTL-YLD2	1D	TraesCS1D02G019000	8259962	8261206
MQTL-YLD2	1D	TraesCS1D02G019100	8269576	8271366	Glycosyltransferase [Source:UniProtKB/TrEMBL;Acc:W5AKM8]
MQTL-YLD2	1D	TraesCS1D02G019200	8279639	8281940	Glycosyltransferase [Source:UniProtKB/TrEMBL;Acc:W5AKT8]
MQTL-YLD2	1D	TraesCS1D02G019300	8320720	8323131	WAT1-related protein [Source:UniProtKB/TrEMBL;Acc:A0A1D5T1H0]
MQTL-YLD2	1D	TraesCS1D02G019400	8388080	8392051
MQTL-YLD2	1D	TraesCS1D02G019500	8473982	8474961
MQTL-YLD2	1D	TraesCS1D02G019600	8605145	8610344

## Sheet: 2A
MQTL	Chr No.	Gene ID	Gene start (bp)	Gene end (bp)	Gene description
MQTL-YLD3	2A	TraesCS2A02G244300	348245733	348246443
MQTL-YLD3	2A	TraesCS2A02G244400	349224534	349224902
MQTL-YLD3	2A	TraesCS2A02G244509	349721024	349721497
MQTL-YLD3	2A	TraesCS2A02G244600	349739300	349739470
MQTL-YLD3	2A	TraesCS2A02G244700	350398427	350413312
MQTL-YLD3	2A	TraesCS2A02G244800	350700841	350738889
MQTL-YLD3	2A	TraesCS2A02G245100	352422102	352430541	Casein kinase II subunit beta [Source:UniProtKB/TrEMBL;Acc:A0A1D5TGD6]
MQTL-YLD3	2A	TraesCS2A02G245200	352436114	352439299
MQTL-YLD3	2A	TraesCS2A02G245300	352644370	352644651
MQTL-YLD3	2A	TraesCS2A02G245400	353302874	353303215
MQTL-YLD3	2A	TraesCS2A02G245500	353462717	353489111	Proline-rich family protein [Source:Projected from Arabidopsis thaliana (AT5G62640) UniProtKB/TrEMBL;Acc:F4K7R6]
MQTL-YLD3	2A	TraesCS2A02G245600	354529929	354530396	Dynein light chain [Source:UniProtKB/TrEMBL;Acc:A0A341Q4L4]
MQTL-YLD3	2A	TraesCS2A02G245700	355454121	355461260
MQTL-YLD3	2A	TraesCS2A02G245800	356678716	356723446
MQTL-YLD3	2A	TraesCS2A02G245900	357324378	357327171
MQTL-YLD3	2A	TraesCS2A02G246000	358939874	358957906	Nuclear pore complex protein NUP54 [Source:Projected from Arabidopsis thaliana (AT1G24310) UniProtKB/Swiss-Prot;Acc:Q8GYF7]
MQTL-YLD3	2A	TraesCS2A02G246100	360414893	360425430
MQTL-YLD3	2A	TraesCS2A02G246200	360428438	360436954	Proline--tRNA ligase, chloroplastic/mitochondrial [Source:Projected from Arabidopsis thaliana (AT5G52520) UniProtKB/Swiss-Prot;Acc:Q9FYR6]
MQTL-YLD3	2A	TraesCS2A02G246300	360738362	360748707
MQTL-YLD3	2A	TraesCS2A02G246400	360749773	360750993
MQTL-YLD3	2A	TraesCS2A02G246600	360868372	360871806
MQTL-YLD3	2A	TraesCS2A02G246700	361380371	361385861
MQTL-YLD3	2A	TraesCS2A02G246800	362043105	362055121
MQTL-YLD3	2A	TraesCS2A02G246900	362432976	362455700	Valine--tRNA ligase, chloroplastic/mitochondrial 2 [Source:Projected from Arabidopsis thaliana (AT5G16715) UniProtKB/Swiss-Prot;Acc:F4KE63]
MQTL-YLD3	2A	TraesCS2A02G247000	364461505	364480330
MQTL-YLD3	2A	TraesCS2A02G247100	364480914	364482047
MQTL-YLD3	2A	TraesCS2A02G247200	365062701	365062901
MQTL-YLD3	2A	TraesCS2A02G247300	365284065	365285879
MQTL-YLD3	2A	TraesCS2A02G247400	366382649	366384677
MQTL-YLD3	2A	TraesCS2A02G247500	366719774	366721279
MQTL-YLD3	2A	TraesCS2A02G247600	367579841	367580134
MQTL-YLD3	2A	TraesCS2A02G247700	367579855	367588508
MQTL-YLD3	2A	TraesCS2A02G247800	367645087	367652569	At2g07350/T13E11.12 [Source:Projected from Arabidopsis thaliana (AT2G07340) UniProtKB/TrEMBL;Acc:Q94AF7]
MQTL-YLD3	2A	TraesCS2A02G248000	369201634	369204362
MQTL-YLD3	2A	TraesCS2A02G248100	369215563	369216728
MQTL-YLD3	2A	TraesCS2A02G248200	369498016	369503089
MQTL-YLD3	2A	TraesCS2A02G248300	369810372	369815447
MQTL-YLD3	2A	TraesCS2A02G248400	371044432	371047204
MQTL-YLD3	2A	TraesCS2A02G248500	371331553	371342578
MQTL-YLD3	2A	TraesCS2A02G248600	372370887	372373215
MQTL-YLD3	2A	TraesCS2A02G248700	372370889	372374398
MQTL-YLD3	2A	TraesCS2A02G248800	372734382	372737548
MQTL-YLD3	2A	TraesCS2A02G248900	372743763	372744230
MQTL-YLD3	2A	TraesCS2A02G249000	373418967	373421254
MQTL-YLD3	2A	TraesCS2A02G249100	373868054	373871252
MQTL-YLD3	2A	TraesCS2A02G249300	374592857	374594723
MQTL-YLD3	2A	TraesCS2A02G249400	374717693	374722111
MQTL-YLD3	2A	TraesCS2A02G249500	376075906	376076455
MQTL-YLD3	2A	TraesCS2A02G249600	376076771	376080353	RNA-binding protein CP33, chloroplastic [Source:Projected from Arabidopsis thaliana (AT3G52380) UniProtKB/Swiss-Prot;Acc:Q39061]
MQTL-YLD3	2A	TraesCS2A02G249700	376081680	376086742
MQTL-YLD3	2A	TraesCS2A02G249800	376100386	376108517
MQTL-YLD3	2A	TraesCS2A02G249900	376108848	376110498
MQTL-YLD3	2A	TraesCS2A02G250000	376752486	376753836
MQTL-YLD3	2A	TraesCS2A02G250200	377126417	377136626
MQTL-YLD3	2A	TraesCS2A02G250300	377136286	377136522
MQTL-YLD3	2A	TraesCS2A02G250400	377570107	377571578
MQTL-YLD3	2A	TraesCS2A02G250500	377610537	377613378
MQTL-YLD3	2A	TraesCS2A02G250600	378396343	378398432
MQTL-YLD3	2A	TraesCS2A02G250700	378804960	378805559

## Sheet: 2B
MQTL	Chr No.	Gene ID	Gene start (bp)	Gene end (bp)	Gene description
MQTL-YLD4	2B	TraesCS2B02G373600	532090506	532096794
MQTL-YLD4	2B	TraesCS2B02G373800	532475918	532477039
MQTL-YLD4	2B	TraesCS2B02G373900	533440052	533440918
MQTL-YLD4	2B	TraesCS2B02G374000	533471893	533474425
MQTL-YLD4	2B	TraesCS2B02G374300	534382417	534383136
MQTL-YLD4	2B	TraesCS2B02G374400	534398122	534398737
MQTL-YLD4	2B	TraesCS2B02G374600	534707315	534712823
MQTL-YLD4	2B	TraesCS2B02G374700	534838985	534843284
MQTL-YLD4	2B	TraesCS2B02G374800	534843606	534847678
MQTL-YLD4	2B	TraesCS2B02G374900	536615921	536619499
MQTL-YLD4	2B	TraesCS2B02G375000	536620134	536620805
MQTL-YLD4	2B	TraesCS2B02G375100	536639051	536640984
MQTL-YLD4	2B	TraesCS2B02G375200	536803552	536808445
MQTL-YLD4	2B	TraesCS2B02G375300	536814811	536819373
MQTL-YLD4	2B	TraesCS2B02G375400	538007761	538008407
MQTL-YLD4	2B	TraesCS2B02G375500	538010577	538012384
MQTL-YLD4	2B	TraesCS2B02G375600	538233533	538240135
MQTL-YLD4	2B	TraesCS2B02G375700	538945497	538951572	Gamma-tubulin complex component [Source:UniProtKB/TrEMBL;Acc:A0A1D5U2H6]
MQTL-YLD4	2B	TraesCS2B02G375800	538952364	538954809
MQTL-YLD4	2B	TraesCS2B02G375900	538955461	538956547
MQTL-YLD4	2B	TraesCS2B02G376000	539089828	539090184
MQTL-YLD4	2B	TraesCS2B02G376100	539276987	539284332	Trafficking protein particle complex II-specific subunit 120 homolog [Source:Projected from Arabidopsis thaliana (AT5G11040) UniProtKB/Swiss-Prot;Acc:Q9FY61]
MQTL-YLD4	2B	TraesCS2B02G376200	539287471	539289171
MQTL-YLD4	2B	TraesCS2B02G376300	539294416	539296038
MQTL-YLD4	2B	TraesCS2B02G376400	539336153	539338322
MQTL-YLD4	2B	TraesCS2B02G376500	539368961	539372787
MQTL-YLD4	2B	TraesCS2B02G376600	539473148	539477814
MQTL-YLD4	2B	TraesCS2B02G376700	539647225	539651435
MQTL-YLD4	2B	TraesCS2B02G376800	539703949	539705982
MQTL-YLD4	2B	TraesCS2B02G376900	539706887	539708722
MQTL-YLD4	2B	TraesCS2B02G377000	539804756	539812379
MQTL-YLD4	2B	TraesCS2B02G377100	540424163	540429257
MQTL-YLD4	2B	TraesCS2B02G377200	540429687	540434661	Dol-P-Glc:Glc(2)Man(9)GlcNAc(2)-PP-Dol alpha-1,2-glucosyltransferase [Source:Projected from Arabidopsis thaliana (AT5G02410) UniProtKB/Swiss-Prot;Acc:Q8L638]
MQTL-YLD4	2B	TraesCS2B02G377300	540434848	540439432
MQTL-YLD4	2B	TraesCS2B02G377400	540526132	540526676
MQTL-YLD4	2B	TraesCS2B02G377500	540703774	540707743	Adenine phosphoribosyltransferase 5 [Source:Projected from Arabidopsis thaliana (AT5G11160) UniProtKB/Swiss-Prot;Acc:Q9LFP0]
MQTL-YLD4	2B	TraesCS2B02G377600	540707961	540708296
MQTL-YLD4	2B	TraesCS2B02G377700	540708420	540709344
MQTL-YLD4	2B	TraesCS2B02G377800	540729349	540730442
MQTL-YLD4	2B	TraesCS2B02G377900	540806348	540808920
MQTL-YLD4	2B	TraesCS2B02G378000	540812996	540813847
MQTL-YLD4	2B	TraesCS2B02G378100	541006184	541010425
MQTL-YLD4	2B	TraesCS2B02G378200	541088378	541093278
MQTL-YLD4	2B	TraesCS2B02G378300	541092268	541096969
MQTL-YLD4	2B	TraesCS2B02G378400	541104506	541109763	Polyadenylate-binding protein [Source:UniProtKB/TrEMBL;Acc:A0A341QTV1]
MQTL-YLD4	2B	TraesCS2B02G378500	541200183	541204832
MQTL-YLD4	2B	TraesCS2B02G378600	541631889	541634708
MQTL-YLD4	2B	TraesCS2B02G378700	541686899	541687951	Putative HAP3 subunit of the CCAAT box-binding transcription factor, Flowering time, Short-day promotion, Long-day repressio [Source: Projected from Oryza sativa (Os08g0174500)]
MQTL-YLD4	2B	TraesCS2B02G378800	541906852	541908521
MQTL-YLD4	2B	TraesCS2B02G378900	541943085	541945807
MQTL-YLD4	2B	TraesCS2B02G379000	542259751	542263284
MQTL-YLD4	2B	TraesCS2B02G379100	542264050	542265542
MQTL-YLD4	2B	TraesCS2B02G379300	542756627	542758393	Glycosyltransferase [Source:UniProtKB/TrEMBL;Acc:W5B7J3]
MQTL-YLD4	2B	TraesCS2B02G379400	542759150	542763986
MQTL-YLD4	2B	TraesCS2B02G379600	542916486	542921911
MQTL-YLD4	2B	TraesCS2B02G379700	543146568	543147812
MQTL-YLD4	2B	TraesCS2B02G379800	543189809	543194507
MQTL-YLD4	2B	TraesCS2B02G379900	543528921	543563050
MQTL-YLD4	2B	TraesCS2B02G380000	543704722	543706340
MQTL-YLD4	2B	TraesCS2B02G380100	543706956	543710225
MQTL-YLD4	2B	TraesCS2B02G380200	543888488	543889036
MQTL-YLD4	2B	TraesCS2B02G380300	544280468	544281971
MQTL-YLD4	2B	TraesCS2B02G380400	544709642	544711354
MQTL-YLD4	2B	TraesCS2B02G380500	544763181	544774996
MQTL-YLD4	2B	TraesCS2B02G380600	544981351	544984884
MQTL-YLD4	2B	TraesCS2B02G380700	544985992	544987864	2-phytyl-1,4-beta-naphthoquinone methyltransferase, chloroplastic [Source:UniProtKB/TrEMBL;Acc:A0A341QSJ3]
MQTL-YLD4	2B	TraesCS2B02G380800	544990354	544996445
MQTL-YLD4	2B	TraesCS2B02G380900	545151119	545153928
MQTL-YLD4	2B	TraesCS2B02G381000	545154783	545157775	Protein trichome birefringence-like 2 [Source:Projected from Arabidopsis thaliana (AT1G60790) UniProtKB/Swiss-Prot;Acc:Q8VYR3]
MQTL-YLD4	2B	TraesCS2B02G381100	545158021	545160917
MQTL-YLD4	2B	TraesCS2B02G381200	545226203	545229998
MQTL-YLD4	2B	TraesCS2B02G381300	545230235	545231416
MQTL-YLD4	2B	TraesCS2B02G381400	545251555	545254180
MQTL-YLD4	2B	TraesCS2B02G381500	545258521	545267670	Isocitrate dehydrogenase [NADP] [Source:UniProtKB/TrEMBL;Acc:A0A1D6RKR8]
MQTL-YLD4	2B	TraesCS2B02G381600	545268090	545271851	Glutaredoxin-C1 [Source:Projected from Arabidopsis thaliana (AT5G63030) UniProtKB/Swiss-Prot;Acc:Q8L8T2]
MQTL-YLD4	2B	TraesCS2B02G381700	545270724	545271842
MQTL-YLD4	2B	TraesCS2B02G381800	545365235	545367943
MQTL-YLD4	2B	TraesCS2B02G381900	545432540	545434270
MQTL-YLD4	2B	TraesCS2B02G382000	545754999	545757578	Proliferating cell nuclear antigen [Source:UniProtKB/TrEMBL;Acc:W5B985]
MQTL-YLD4	2B	TraesCS2B02G382100	545864839	545865593
MQTL-YLD4	2B	TraesCS2B02G382200	546179882	546180490
MQTL-YLD4	2B	TraesCS2B02G382300	546201659	546207198
MQTL-YLD4	2B	TraesCS2B02G382400	546211994	546212380
MQTL-YLD4	2B	TraesCS2B02G382500	546410720	546411267
MQTL-YLD4	2B	TraesCS2B02G382600	546587247	546590552	General transcription factor IIH subunit [Source:UniProtKB/TrEMBL;Acc:W5BH07]
MQTL-YLD4	2B	TraesCS2B02G382700	546611594	546615804
MQTL-YLD4	2B	TraesCS2B02G382800	546620168	546620431
MQTL-YLD4	2B	TraesCS2B02G382900	546628939	546630861	Purple acid phosphatase [Source:UniProtKB/TrEMBL;Acc:W5BC41]
MQTL-YLD4	2B	TraesCS2B02G383000	546822997	546831455	Purple acid phosphatase [Source:UniProtKB/TrEMBL;Acc:A0A341QSL6]
MQTL-YLD4	2B	TraesCS2B02G383100	546925086	546933385
MQTL-YLD4	2B	TraesCS2B02G383200	546941741	546951707
MQTL-YLD4	2B	TraesCS2B02G383300	546973908	547006207	Rnase III family protein, Shoot apical meristem (SAM) formation and maintenanc [Source: Projected from Oryza sativa (Os04g0509300)]
MQTL-YLD4	2B	TraesCS2B02G383400	547040770	547041234
MQTL-YLD4	2B	TraesCS2B02G383500	547056949	547058622
MQTL-YLD4	2B	TraesCS2B02G383600	547056743	547059023	Ammonium transporter [Source:UniProtKB/TrEMBL;Acc:W5BH53]
MQTL-YLD4	2B	TraesCS2B02G383700	547096022	547097122
MQTL-YLD4	2B	TraesCS2B02G383800	547429127	547430250
MQTL-YLD4	2B	TraesCS2B02G383900	547440144	547441250
MQTL-YLD4	2B	TraesCS2B02G384000	547836641	547837464
MQTL-YLD4	2B	TraesCS2B02G384100	547864588	547865226
MQTL-YLD4	2B	TraesCS2B02G384200	547940063	547942774
MQTL-YLD4	2B	TraesCS2B02G384300	548291617	548297789
MQTL-YLD4	2B	TraesCS2B02G384400	548381831	548387516
MQTL-YLD4	2B	TraesCS2B02G384500	548389747	548397061
MQTL-YLD4	2B	TraesCS2B02G384600	548511386	548513306	Caleosin [Source:UniProtKB/TrEMBL;Acc:W5B8D6]
MQTL-YLD4	2B	TraesCS2B02G384700	548609482	548619283
MQTL-YLD4	2B	TraesCS2B02G384800	548611351	548620085
MQTL-YLD4	2B	TraesCS2B02G384900	548623972	548626958
MQTL-YLD4	2B	TraesCS2B02G385000	548650724	548652252
MQTL-YLD4	2B	TraesCS2B02G385100	548676141	548680751
MQTL-YLD4	2B	TraesCS2B02G385200	548910631	548912320
MQTL-YLD4	2B	TraesCS2B02G385300	548943161	548951290
MQTL-YLD4	2B	TraesCS2B02G385400	548951741	548952427	Peroxisomal protein, Response to salt and low nitrogen stresse [Source: Projected from Oryza sativa (Os04g0534600)]
MQTL-YLD4	2B	TraesCS2B02G385500	548969373	548970401
MQTL-YLD4	2B	TraesCS2B02G385600	549037636	549038706
MQTL-YLD4	2B	TraesCS2B02G385700	549188277	549191979	Vesicle-associated protein 1-1 [Source:Projected from Arabidopsis thaliana (AT3G60600) UniProtKB/Swiss-Prot;Acc:Q8VZ95]
MQTL-YLD4	2B	TraesCS2B02G385800	549192042	549194821
MQTL-YLD4	2B	TraesCS2B02G385900	549195095	549199967
MQTL-YLD4	2B	TraesCS2B02G386000	549247688	549249274
MQTL-YLD4	2B	TraesCS2B02G386100	549301463	549303320
MQTL-YLD4	2B	TraesCS2B02G386200	549305798	549312036
MQTL-YLD4	2B	TraesCS2B02G386300	549385165	549386501
MQTL-YLD4	2B	TraesCS2B02G386400	549386830	549388118
MQTL-YLD4	2B	TraesCS2B02G386500	549508390	549510074
MQTL-YLD4	2B	TraesCS2B02G386600	549538615	549539830
MQTL-YLD4	2B	TraesCS2B02G386700	549677676	549679865
MQTL-YLD4	2B	TraesCS2B02G386800	549730172	549732328
MQTL-YLD4	2B	TraesCS2B02G386900	550039727	550045272
MQTL-YLD4	2B	TraesCS2B02G387000	550212982	550214461
MQTL-YLD4	2B	TraesCS2B02G387100	550397165	550397917
MQTL-YLD4	2B	TraesCS2B02G387200	550400245	550405953
MQTL-YLD4	2B	TraesCS2B02G387300	550509945	550512725
MQTL-YLD4	2B	TraesCS2B02G387400	550641528	550641977
MQTL-YLD4	2B	TraesCS2B02G387500	550718564	550720750
MQTL-YLD4	2B	TraesCS2B02G387600	550719000	550720234
MQTL-YLD4	2B	TraesCS2B02G387700	550856401	550859332
MQTL-YLD4	2B	TraesCS2B02G387800	550995193	550998070
MQTL-YLD4	2B	TraesCS2B02G388000	551258584	551260043
MQTL-YLD4	2B	TraesCS2B02G388100	551389921	551391663
MQTL-YLD4	2B	TraesCS2B02G388200	551398143	551399767
MQTL-YLD4	2B	TraesCS2B02G388300	551448414	551451613
MQTL-YLD4	2B	TraesCS2B02G388500	551534158	551535195
MQTL-YLD4	2B	TraesCS2B02G388600	551564101	551565864
MQTL-YLD4	2B	TraesCS2B02G388700	551566029	551569620
MQTL-YLD4	2B	TraesCS2B02G388800	551633294	551635327
MQTL-YLD4	2B	TraesCS2B02G388900	551640166	551646164
MQTL-YLD4	2B	TraesCS2B02G389000	552028724	552032421
MQTL-YLD4	2B	TraesCS2B02G389100	552260576	552262910
MQTL-YLD4	2B	TraesCS2B02G389200	552339553	552341192	Hexosyltransferase [Source:UniProtKB/TrEMBL;Acc:A0A1D5U0I1]
MQTL-YLD4	2B	TraesCS2B02G389300	552425828	552434730
MQTL-YLD4	2B	TraesCS2B02G389400	553165032	553168778	Probable beta-D-xylosidase 6 [Source:Projected from Arabidopsis thaliana (AT5G10560) UniProtKB/Swiss-Prot;Acc:Q9LXA8]
MQTL-YLD4	2B	TraesCS2B02G389500	553571414	553574294
MQTL-YLD4	2B	TraesCS2B02G389600	553610630	553614305
MQTL-YLD4	2B	TraesCS2B02G389700	553614759	553618639	Syntaxin-81 [Source:Projected from Arabidopsis thaliana (AT1G51740) UniProtKB/Swiss-Prot;Acc:P59277]
MQTL-YLD4	2B	TraesCS2B02G389800	553618774	553624519
MQTL-YLD4	2B	TraesCS2B02G389900	553649967	553652725	Sphingolipid delta(4)-desaturase DES1-like [Source:UniProtKB/TrEMBL;Acc:W5BB92]
MQTL-YLD4	2B	TraesCS2B02G390000	553873571	553877860
MQTL-YLD4	2B	TraesCS2B02G390100	553881046	553882255
MQTL-YLD4	2B	TraesCS2B02G390200	553975757	553978582
MQTL-YLD4	2B	TraesCS2B02G390300	553978923	553983960	Probable polyol transporter 4 [Source:Projected from Arabidopsis thaliana (AT2G20780) UniProtKB/Swiss-Prot;Acc:Q0WUU6]
MQTL-YLD4	2B	TraesCS2B02G390400	554289062	554290618
MQTL-YLD4	2B	TraesCS2B02G390500	554291959	554301454
MQTL-YLD4	2B	TraesCS2B02G390600	554453628	554459255
MQTL-YLD4	2B	TraesCS2B02G390700	555321204	555324590	Starch synthase, chloroplastic/amyloplastic [Source:UniProtKB/TrEMBL;Acc:W5B7W3]
MQTL-YLD4	2B	TraesCS2B02G390800	555384305	555386006
MQTL-YLD4	2B	TraesCS2B02G390900	555490415	555491428
MQTL-YLD4	2B	TraesCS2B02G391000	555521312	555522741
MQTL-YLD4	2B	TraesCS2B02G391100	555779148	555781802
MQTL-YLD4	2B	TraesCS2B02G391200	555842623	555849319
MQTL-YLD4	2B	TraesCS2B02G391300	555852666	555853828
MQTL-YLD4	2B	TraesCS2B02G391400	555853966	555855345
MQTL-YLD4	2B	TraesCS2B02G391500	556186359	556190064
MQTL-YLD4	2B	TraesCS2B02G391600	556190227	556195109
MQTL-YLD4	2B	TraesCS2B02G391700	556195438	556198221	Mitochondrial intermembrane space import and assembly protein 40 homolog [Source:Projected from Arabidopsis thaliana (AT5G23395) UniProtKB/Swiss-Prot;Acc:Q8GYJ4]
MQTL-YLD4	2B	TraesCS2B02G391800	556198458	556201663
MQTL-YLD4	2B	TraesCS2B02G391900	556202113	556206743
MQTL-YLD4	2B	TraesCS2B02G392000	556426396	556426608
MQTL-YLD4	2B	TraesCS2B02G392100	556517200	556518641
MQTL-YLD4	2B	TraesCS2B02G392200	556595838	556596632
MQTL-YLD4	2B	TraesCS2B02G392300	556676142	556677548
MQTL-YLD4	2B	TraesCS2B02G392400	556693096	556694452
MQTL-YLD4	2B	TraesCS2B02G392500	556698150	556699241	Similar to Alpha-amylase/subtilisin inhibitor (RASI) [Source: Projected from Oryza sativa (Os04g0526600)]
MQTL-YLD4	2B	TraesCS2B02G392600	556846185	556847428	Sulfotransferase [Source:UniProtKB/TrEMBL;Acc:A0A1D5S0N5]
MQTL-YLD4	2B	TraesCS2B02G392700	556980616	556982777	Sulfotransferase [Source:UniProtKB/TrEMBL;Acc:W5B8V9]
MQTL-YLD4	2B	TraesCS2B02G392800	557043830	557046831
MQTL-YLD4	2B	TraesCS2B02G392900	557226759	557227975
MQTL-YLD4	2B	TraesCS2B02G393000	557229334	557238915
MQTL-YLD4	2B	TraesCS2B02G393100	557352416	557353502
MQTL-YLD4	2B	TraesCS2B02G393200	557364501	557365709
MQTL-YLD4	2B	TraesCS2B02G393300	557762621	557767036	Serine carboxypeptidase-like 35 [Source:Projected from Arabidopsis thaliana (AT5G08260) UniProtKB/Swiss-Prot;Acc:Q9LEY1]
MQTL-YLD4	2B	TraesCS2B02G393400	557814897	557816347	ATP-dependent Clp protease proteolytic subunit [Source:UniProtKB/TrEMBL;Acc:A0A1D5TZX8]
MQTL-YLD4	2B	TraesCS2B02G393500	557989021	557989694
MQTL-YLD4	2B	TraesCS2B02G393600	557990059	557993624
MQTL-YLD4	2B	TraesCS2B02G393700	558003852	558005414
MQTL-YLD4	2B	TraesCS2B02G393800	558039922	558040230
MQTL-YLD4	2B	TraesCS2B02G393900	558041330	558044833	Glycosyltransferase [Source:UniProtKB/TrEMBL;Acc:A0A1D5U5P5]
MQTL-YLD4	2B	TraesCS2B02G394000	558284284	558289518
MQTL-YLD4	2B	TraesCS2B02G394100	559167489	559168841
MQTL-YLD4	2B	TraesCS2B02G394200	559177073	559180681	Patatin [Source:UniProtKB/TrEMBL;Acc:W5BGN3]
MQTL-YLD4	2B	TraesCS2B02G394300	559182771	559187896	Pectin acetylesterase [Source:UniProtKB/TrEMBL;Acc:A0A341R2L6]
MQTL-YLD4	2B	TraesCS2B02G394400	559188330	559193538
MQTL-YLD4	2B	TraesCS2B02G394500	559306002	559310070
MQTL-YLD4	2B	TraesCS2B02G394600	559415984	559419253
MQTL-YLD4	2B	TraesCS2B02G394700	559421233	559426940
MQTL-YLD4	2B	TraesCS2B02G394800	559427212	559430593
MQTL-YLD4	2B	TraesCS2B02G394900	559553430	559554782	A-type response regulator, Cytokinin signalin [Source: Projected from Oryza sativa (Os04g0524300)]
MQTL-YLD4	2B	TraesCS2B02G395000	559909629	559911737	Glycosyltransferase [Source:UniProtKB/TrEMBL;Acc:A0A1D5U676]
MQTL-YLD4	2B	TraesCS2B02G395100	560185632	560187410	Glycosyltransferase [Source:UniProtKB/TrEMBL;Acc:W5BB33]
MQTL-YLD4	2B	TraesCS2B02G395200	560261181	560265014
MQTL-YLD4	2B	TraesCS2B02G395300	560435169	560436499
MQTL-YLD4	2B	TraesCS2B02G395400	560458049	560463353
MQTL-YLD4	2B	TraesCS2B02G395500	560883513	560895325
MQTL-YLD4	2B	TraesCS2B02G395600	561225047	561228706
MQTL-YLD4	2B	TraesCS2B02G395700	561228955	561229886	PsbQ-like protein 3, chloroplastic [Source:Projected from Arabidopsis thaliana (AT2G01918) UniProtKB/Swiss-Prot;Acc:Q2V4B2]
MQTL-YLD4	2B	TraesCS2B02G395800	561258873	561259403
MQTL-YLD4	2B	TraesCS2B02G395900	561282468	561286390
MQTL-YLD4	2B	TraesCS2B02G396000	562217205	562219581
MQTL-YLD4	2B	TraesCS2B02G396100	562704706	562705399
MQTL-YLD4	2B	TraesCS2B02G396200	562977331	562978219
MQTL-YLD4	2B	TraesCS2B02G396300	562978331	562982445
MQTL-YLD4	2B	TraesCS2B02G396400	563024795	563027702
MQTL-YLD4	2B	TraesCS2B02G396500	563028182	563030463
MQTL-YLD4	2B	TraesCS2B02G396600	563036923	563037186
MQTL-YLD4	2B	TraesCS2B02G396700	563043512	563046768
MQTL-YLD4	2B	TraesCS2B02G396800	563182221	563185116
MQTL-YLD4	2B	TraesCS2B02G396900	563304005	563312255
MQTL-YLD4	2B	TraesCS2B02G397000	563678948	563680022
MQTL-YLD4	2B	TraesCS2B02G397100	563766488	563767123
MQTL-YLD4	2B	TraesCS2B02G397200	563850205	563861166
MQTL-YLD4	2B	TraesCS2B02G397300	563921112	563924301	Auxin response factor [Source:UniProtKB/TrEMBL;Acc:A0A1D6RL08]
MQTL-YLD4	2B	TraesCS2B02G397400	564228629	564230973	Pentatricopeptide repeat-containing protein At3g53360, mitochondrial [Source:Projected from Arabidopsis thaliana (AT3G53360) UniProtKB/Swiss-Prot;Acc:Q9LFI1]
MQTL-YLD4	2B	TraesCS2B02G397500	564232227	564237568
MQTL-YLD4	2B	TraesCS2B02G397600	564435910	564440090	Cytokinin riboside 5'-monophosphate phosphoribohydrolase [Source:UniProtKB/TrEMBL;Acc:A0A341R2Q7]
MQTL-YLD4	2B	TraesCS2B02G397800	564874418	564877729
MQTL-YLD4	2B	TraesCS2B02G397900	564878241	564878381
MQTL-YLD4	2B	TraesCS2B02G398000	564920332	564923399	Phenylalanine ammonia-lyase [Source:UniProtKB/TrEMBL;Acc:A0A1D5U587]
MQTL-YLD4	2B	TraesCS2B02G398100	565039719	565041781	Phenylalanine ammonia-lyase [Source:UniProtKB/TrEMBL;Acc:A0A1D5U4P1]
MQTL-YLD4	2B	TraesCS2B02G398200	565076277	565079194	Phenylalanine ammonia-lyase [Source:UniProtKB/TrEMBL;Acc:A0A096UMG0]
MQTL-YLD4	2B	TraesCS2B02G398300	565188566	565191509
MQTL-YLD4	2B	TraesCS2B02G398400	565209774	565212553	Phenylalanine ammonia-lyase [Source:UniProtKB/TrEMBL;Acc:W5B701]
MQTL-YLD4	2B	TraesCS2B02G398500	566008501	566009853
MQTL-YLD4	2B	TraesCS2B02G398600	566382321	566382776
MQTL-YLD4	2B	TraesCS2B02G398700	566389942	566392507
MQTL-YLD4	2B	TraesCS2B02G398800	566400900	566403437
MQTL-YLD4	2B	TraesCS2B02G398900	566452834	566454278
MQTL-YLD4	2B	TraesCS2B02G399000	566618407	566623985	Hexosyltransferase [Source:UniProtKB/TrEMBL;Acc:A0A1D5TSR8]
MQTL-YLD4	2B	TraesCS2B02G399100	566624133	566628106	WXR1 [Source:Projected from Arabidopsis thaliana (AT2G31190) UniProtKB/TrEMBL;Acc:A0A178VQM6]
MQTL-YLD4	2B	TraesCS2B02G399200	567034525	567036545
MQTL-YLD4	2B	TraesCS2B02G399300	567068291	567073890
MQTL-YLD4	2B	TraesCS2B02G399400	567576564	567577044
MQTL-YLD4	2B	TraesCS2B02G399500	567578048	567578320
MQTL-YLD4	2B	TraesCS2B02G399600	567583992	567586269
MQTL-YLD4	2B	TraesCS2B02G399700	568030281	568032379
MQTL-YLD4	2B	TraesCS2B02G399800	568274357	568276130
MQTL-YLD4	2B	TraesCS2B02G400000	568466757	568469967
MQTL-YLD4	2B	TraesCS2B02G400100	568575444	568577209
MQTL-YLD4	2B	TraesCS2B02G400200	568634683	568635849	CASP-like protein [Source:UniProtKB/TrEMBL;Acc:A0A1D5U5A5]
MQTL-YLD4	2B	TraesCS2B02G400300	568658232	568659309
MQTL-YLD4	2B	TraesCS2B02G400400	568744875	568745126
MQTL-YLD4	2B	TraesCS2B02G400500	568818831	568821015
MQTL-YLD4	2B	TraesCS2B02G400600	569017030	569019541
MQTL-YLD4	2B	TraesCS2B02G400700	569062946	569063584
MQTL-YLD4	2B	TraesCS2B02G400800	569125347	569126201
MQTL-YLD4	2B	TraesCS2B02G400900	569129044	569132481
MQTL-YLD4	2B	TraesCS2B02G401000	569150975	569154852
MQTL-YLD4	2B	TraesCS2B02G401200	569485809	569486527
MQTL-YLD4	2B	TraesCS2B02G401300	569522918	569526997
MQTL-YLD4	2B	TraesCS2B02G401400	569527982	569530617
MQTL-YLD4	2B	TraesCS2B02G401500	569976020	569981786
MQTL-YLD4	2B	TraesCS2B02G401600	570069656	570089570
MQTL-YLD4	2B	TraesCS2B02G401700	570090400	570094304
MQTL-YLD4	2B	TraesCS2B02G401800	570655869	570656842
MQTL-YLD4	2B	TraesCS2B02G401900	570876783	570882450	ROW1 [Source:Projected from Arabidopsis thaliana (AT1G04020) UniProtKB/TrEMBL;Acc:A0A384KH31]
MQTL-YLD4	2B	TraesCS2B02G402000	570882781	570885306	Arp2/3 complex 34 kDa subunit [Source:UniProtKB/TrEMBL;Acc:A0A1D5U1D3]
MQTL-YLD4	2B	TraesCS2B02G402100	570894310	570899124
MQTL-YLD4	2B	TraesCS2B02G402200	571042577	571045306
MQTL-YLD4	2B	TraesCS2B02G402300	571140809	571146566
MQTL-YLD4	2B	TraesCS2B02G402400	571212234	571216127
MQTL-YLD4	2B	TraesCS2B02G402500	571240860	571242144	Caleosin [Source:UniProtKB/TrEMBL;Acc:W5B7W5]
MQTL-YLD4	2B	TraesCS2B02G402600	571252421	571253890
MQTL-YLD4	2B	TraesCS2B02G402700	571336058	571336888
MQTL-YLD4	2B	TraesCS2B02G402800	571345533	571348112
MQTL-YLD4	2B	TraesCS2B02G402900	571348446	571350566	histidine triad nucleotide-binding 4 [Source:Projected from Arabidopsis thaliana (AT4G16566) TAIR;Acc:AT4G16566]
MQTL-YLD4	2B	TraesCS2B02G403000	571516084	571519934
MQTL-YLD4	2B	TraesCS2B02G403100	571531403	571533593	Transcription factor with zinc finger domain and helix-loop-helix domain (YABBY domain), Leaf developmen [Source: Projected from Oryza sativa (Os04g0536300)]
MQTL-YLD4	2B	TraesCS2B02G403300	571762484	571766671
MQTL-YLD4	2B	TraesCS2B02G403400	571831948	571832846
MQTL-YLD4	2B	TraesCS2B02G403500	571946609	571947598
MQTL-YLD4	2B	TraesCS2B02G403600	572078859	572079434
MQTL-YLD4	2B	TraesCS2B02G403700	572079793	572080361
MQTL-YLD4	2B	TraesCS2B02G403800	572156348	572156848
MQTL-YLD4	2B	TraesCS2B02G403900	572163367	572164938
MQTL-YLD4	2B	TraesCS2B02G404000	572177726	572179949
MQTL-YLD4	2B	TraesCS2B02G404100	572309248	572311755
MQTL-YLD4	2B	TraesCS2B02G404200	572311895	572314325
MQTL-YLD4	2B	TraesCS2B02G404300	572322066	572326051
MQTL-YLD4	2B	TraesCS2B02G404400	572554491	572558015
MQTL-YLD4	2B	TraesCS2B02G404500	572586531	572586818
MQTL-YLD4	2B	TraesCS2B02G404600	572588733	572593589	Elongation factor G, chloroplastic [Source:UniProtKB/TrEMBL;Acc:A0A341R2Z7]
MQTL-YLD4	2B	TraesCS2B02G404700	572677865	572678900
MQTL-YLD4	2B	TraesCS2B02G404800	572704383	572706421
MQTL-YLD4	2B	TraesCS2B02G404900	572787783	572794129
MQTL-YLD4	2B	TraesCS2B02G405000	573186755	573187057
MQTL-YLD4	2B	TraesCS2B02G405100	573198236	573198547
MQTL-YLD4	2B	TraesCS2B02G405200	573198674	573203986	Kinesin-like protein [Source:UniProtKB/TrEMBL;Acc:A0A096UM96]
MQTL-YLD4	2B	TraesCS2B02G405300	573206990	573212416
MQTL-YLD4	2B	TraesCS2B02G405400	573593025	573594291
MQTL-YLD4	2B	TraesCS2B02G405500	573668993	573669966
MQTL-YLD4	2B	TraesCS2B02G405600	573673253	573674515
MQTL-YLD4	2B	TraesCS2B02G405700	573974813	573975706
MQTL-YLD4	2B	TraesCS2B02G405800	574035642	574044426
MQTL-YLD4	2B	TraesCS2B02G405900	574709081	574712489
MQTL-YLD4	2B	TraesCS2B02G406000	574716519	574718332
MQTL-YLD4	2B	TraesCS2B02G406100	575145322	575149451
MQTL-YLD4	2B	TraesCS2B02G406200	575177237	575179180
MQTL-YLD4	2B	TraesCS2B02G406300	575350250	575354716
MQTL-YLD4	2B	TraesCS2B02G406400	575835130	575837599
MQTL-YLD4	2B	TraesCS2B02G406500	575871574	575877730
MQTL-YLD4	2B	TraesCS2B02G406600	575903665	575905255
MQTL-YLD4	2B	TraesCS2B02G406700	575934627	575936741	COBRA-like protein [Source:UniProtKB/TrEMBL;Acc:A0A341QWP1]
MQTL-YLD4	2B	TraesCS2B02G406800	576080648	576091559	Formin-like protein [Source:UniProtKB/TrEMBL;Acc:A0A341QUT6]
MQTL-YLD4	2B	TraesCS2B02G406900	576092396	576097108	Aldehyde dehydrogenase [Source:UniProtKB/TrEMBL;Acc:A0A1D5U1H8]
MQTL-YLD4	2B	TraesCS2B02G407000	576691368	576696288	Multiprotein bridging factor 1 [Source:UniProtKB/TrEMBL;Acc:C1K737]
MQTL-YLD4	2B	TraesCS2B02G407100	576743947	576745742	Receptor-like cytoplasmic kinase, Salt tolerance, Oxidative stress toleranc [Source: Projected from Oryza sativa (Os04g0540900)]
MQTL-YLD4	2B	TraesCS2B02G407200	577202502	577205168
MQTL-YLD4	2B	TraesCS2B02G407300	577213219	577239183
MQTL-YLD4	2B	TraesCS2B02G407400	578136060	578140535
MQTL-YLD4	2B	TraesCS2B02G407500	578595701	578601521
MQTL-YLD4	2B	TraesCS2B02G407600	578605012	578606766	Similar to Homeobox-leucine zipper protein HOX22 [Source: Projected from Oryza sativa (Os04g0541700)]
MQTL-YLD4	2B	TraesCS2B02G407700	579382686	579385168
MQTL-YLD4	2B	TraesCS2B02G407800	579524651	579526254
MQTL-YLD4	2B	TraesCS2B02G407900	579570742	579575705
MQTL-YLD4	2B	TraesCS2B02G408000	579685736	579690421
MQTL-YLD4	2B	TraesCS2B02G408100	579796301	579796963
MQTL-YLD4	2B	TraesCS2B02G408200	579909111	579909374
MQTL-YLD4	2B	TraesCS2B02G408300	580005764	580020827
MQTL-YLD4	2B	TraesCS2B02G408400	581448865	581451046
MQTL-YLD4	2B	TraesCS2B02G408500	581467942	581471391	Transporter of the Copper-Nicotianamine Complex, Fe(III)-deoxymugineic acid transporter, Copper distribution, Allocation of iro [Source: Projected from Oryza sativa (Os04g0542800)]
MQTL-YLD4	2B	TraesCS2B02G408600	581592157	581594935
MQTL-YLD4	2B	TraesCS2B02G408700	581595619	581598909
MQTL-YLD4	2B	TraesCS2B02G408800	581700591	581708865
MQTL-YLD4	2B	TraesCS2B02G408900	581709179	581714713	Casein kinase II subunit beta [Source:UniProtKB/TrEMBL;Acc:W5ARN7]
MQTL-YLD4	2B	TraesCS2B02G409000	582297774	582302348
MQTL-YLD4	2B	TraesCS2B02G409100	582312011	582314082
MQTL-YLD4	2B	TraesCS2B02G409200	582645095	582649090
MQTL-YLD4	2B	TraesCS2B02G409300	582802764	582810246	Glutamate dehydrogenase [Source:UniProtKB/TrEMBL;Acc:W5BS00]
MQTL-YLD4	2B	TraesCS2B02G409400	582808046	582810212
MQTL-YLD4	2B	TraesCS2B02G409500	582811767	582812147
MQTL-YLD4	2B	TraesCS2B02G409600	583063433	583068789
MQTL-YLD4	2B	TraesCS2B02G409700	583410390	583416752
MQTL-YLD4	2B	TraesCS2B02G409800	583524146	583525451
MQTL-YLD4	2B	TraesCS2B02G409900	583531746	583533818
MQTL-YLD4	2B	TraesCS2B02G410000	583554450	583556899
MQTL-YLD4	2B	TraesCS2B02G410100	583673634	583677069
MQTL-YLD4	2B	TraesCS2B02G410200	583678957	583683087
MQTL-YLD4	2B	TraesCS2B02G410300	583770279	583777992	Mannosyltransferase [Source:UniProtKB/TrEMBL;Acc:W5BBW5]
MQTL-YLD4	2B	TraesCS2B02G410400	583787693	583791983
MQTL-YLD4	2B	TraesCS2B02G410500	584105563	584106775
MQTL-YLD4	2B	TraesCS2B02G410600	584112420	584121251
MQTL-YLD4	2B	TraesCS2B02G410700	584133870	584134973
MQTL-YLD4	2B	TraesCS2B02G410800	584465809	584466520
MQTL-YLD4	2B	TraesCS2B02G410900	584475489	584478134
MQTL-YLD4	2B	TraesCS2B02G411000	584691599	584695392
MQTL-YLD4	2B	TraesCS2B02G411100	584719369	584723308	Ubiquitin carboxyl-terminal hydrolase [Source:UniProtKB/TrEMBL;Acc:W5B7G6]
MQTL-YLD4	2B	TraesCS2B02G411200	584818247	584819740
MQTL-YLD4	2B	TraesCS2B02G411300	584873649	584882701
MQTL-YLD4	2B	TraesCS2B02G411400	584893392	584894873
MQTL-YLD4	2B	TraesCS2B02G411500	585756356	585757543
MQTL-YLD4	2B	TraesCS2B02G411600	585890216	585890819	Histone H4 [Source:UniProtKB/TrEMBL;Acc:A0A077RYQ1]
MQTL-YLD4	2B	TraesCS2B02G411700	585891499	585895732	Expansin [Source:UniProtKB/TrEMBL;Acc:W5B8F4]
MQTL-YLD4	2B	TraesCS2B02G411800	585935927	585936874
MQTL-YLD4	2B	TraesCS2B02G411900	586118399	586120605
MQTL-YLD4	2B	TraesCS2B02G412000	586905213	586908345
MQTL-YLD4	2B	TraesCS2B02G412100	587164791	587170145
MQTL-YLD4	2B	TraesCS2B02G412200	587231660	587241999
MQTL-YLD4	2B	TraesCS2B02G412300	587240243	587240569
MQTL-YLD4	2B	TraesCS2B02G412400	587242543	587242836
MQTL-YLD4	2B	TraesCS2B02G412500	587247576	587248400
MQTL-YLD4	2B	TraesCS2B02G412600	587254982	587255179
MQTL-YLD4	2B	TraesCS2B02G412700	588067011	588072603
MQTL-YLD4	2B	TraesCS2B02G412800	588155630	588156376
MQTL-YLD4	2B	TraesCS2B02G412900	588534390	588537204
MQTL-YLD4	2B	TraesCS2B02G413000	588724086	588730452
MQTL-YLD4	2B	TraesCS2B02G413100	588887494	588888314
MQTL-YLD4	2B	TraesCS2B02G413200	588928147	588929511
MQTL-YLD4	2B	TraesCS2B02G413300	589036625	589037827
MQTL-YLD4	2B	TraesCS2B02G413400	589089255	589091957
MQTL-YLD4	2B	TraesCS2B02G413500	589211568	589214320	Scarecrow-like protein 8 [Source:Projected from Arabidopsis thaliana (AT5G52510) UniProtKB/Swiss-Prot;Acc:Q9FYR7]
MQTL-YLD4	2B	TraesCS2B02G413600	589879081	589881449
MQTL-YLD4	2B	TraesCS2B02G413700	590228448	590229635
MQTL-YLD4	2B	TraesCS2B02G413800	590918735	590920136
MQTL-YLD4	2B	TraesCS2B02G413900	591529204	591530304
MQTL-YLD4	2B	TraesCS2B02G414000	591912478	591913986
MQTL-YLD4	2B	TraesCS2B02G414100	591911906	591914599
MQTL-YLD4	2B	TraesCS2B02G414200	591915597	591922870

## Sheet: 2D
MQTL	Chr No.	Gene ID	Gene start (bp)	Gene end (bp)	Gene description
MQTL-YLD5	2D	TraesCS2D02G041200	14859716	14860914	Dirigent protein [Source:UniProtKB/TrEMBL;Acc:A0A1D5UUK4]
MQTL-YLD5	2D	TraesCS2D02G041300	14887714	14894637
MQTL-YLD5	2D	TraesCS2D02G041400	14896087	14897737
MQTL-YLD5	2D	TraesCS2D02G041500	14897858	14899983
MQTL-YLD5	2D	TraesCS2D02G041600	14929327	14934730
MQTL-YLD5	2D	TraesCS2D02G041700	14944126	14945715
MQTL-YLD5	2D	TraesCS2D02G041800	14949008	14950596
MQTL-YLD5	2D	TraesCS2D02G041900	14970520	14972282
MQTL-YLD5	2D	TraesCS2D02G042000	14976696	14977752
MQTL-YLD5	2D	TraesCS2D02G042100	15027234	15031924
MQTL-YLD5	2D	TraesCS2D02G042200	15112904	15116874
MQTL-YLD5	2D	TraesCS2D02G042300	15133663	15135231	S-adenosylmethionine synthase [Source:UniProtKB/TrEMBL;Acc:A0A1D5UYS5]
MQTL-YLD5	2D	TraesCS2D02G042400	15193845	15197322	Bidirectional sugar transporter SWEET [Source:UniProtKB/TrEMBL;Acc:W5C8R5]
MQTL-YLD5	2D	TraesCS2D02G042500	15228745	15230408	Bidirectional sugar transporter SWEET [Source:UniProtKB/TrEMBL;Acc:A0A341R2A8]
MQTL-YLD5	2D	TraesCS2D02G042600	15264456	15266348	Bidirectional sugar transporter SWEET [Source:UniProtKB/TrEMBL;Acc:A0A341R2A8]
MQTL-YLD5	2D	TraesCS2D02G042700	15372162	15373390
MQTL-YLD5	2D	TraesCS2D02G042800	15457294	15458333
MQTL-YLD5	2D	TraesCS2D02G042900	15470310	15474812
MQTL-YLD5	2D	TraesCS2D02G043000	15504684	15507692
MQTL-YLD5	2D	TraesCS2D02G043100	15514992	15515581
MQTL-YLD5	2D	TraesCS2D02G043200	15583182	15583813
MQTL-YLD5	2D	TraesCS2D02G043300	15586444	15591629	Formin-like protein [Source:UniProtKB/TrEMBL;Acc:A0A341R1M7]
MQTL-YLD5	2D	TraesCS2D02G043400	15594940	15609525
MQTL-YLD5	2D	TraesCS2D02G043500	15628616	15635685	Flavone synthase II (FNSII), Biosynthesis of tricin O-linked conjugate [Source: Projected from Oryza sativa (Os04g0101400)]
MQTL-YLD5	2D	TraesCS2D02G043600	15723421	15729661
MQTL-YLD5	2D	TraesCS2D02G043700	15730614	15734542	E3 ubiquitin-protein ligase WAV3 [Source:Projected from Arabidopsis thaliana (AT5G49665) UniProtKB/Swiss-Prot;Acc:Q9LTA6]
MQTL-YLD5	2D	TraesCS2D02G043800	15920528	15921836
MQTL-YLD5	2D	TraesCS2D02G043900	15926133	15926985	CASP-like protein [Source:UniProtKB/TrEMBL;Acc:A0A1D5V1Z1]
MQTL-YLD5	2D	TraesCS2D02G044000	15933475	15937228
MQTL-YLD5	2D	TraesCS2D02G044100	15966412	15967501

## Sheet: 3B
MQTL	Chr No.	Gene ID	Gene start (bp)	Gene end (bp)	Gene description
MQTL-YLD6	3B	TraesCS3B02G517200	760334333	760335358
MQTL-YLD6	3B	TraesCS3B02G517300	760372566	760373397
MQTL-YLD6	3B	TraesCS3B02G517400	760479649	760482403
MQTL-YLD6	3B	TraesCS3B02G517500	760490165	760493127
MQTL-YLD6	3B	TraesCS3B02G517600	760578049	760580170
MQTL-YLD6	3B	TraesCS3B02G517700	760589612	760594593
MQTL-YLD6	3B	TraesCS3B02G517800	760597257	760607820
MQTL-YLD6	3B	TraesCS3B02G517900	760708913	760713984
MQTL-YLD6	3B	TraesCS3B02G518000	761003069	761006041
MQTL-YLD6	3B	TraesCS3B02G518100	761046300	761047883
MQTL-YLD6	3B	TraesCS3B02G518200	761061601	761062306
MQTL-YLD6	3B	TraesCS3B02G518300	761368409	761371068
MQTL-YLD6	3B	TraesCS3B02G518400	761392527	761395363
MQTL-YLD6	3B	TraesCS3B02G518500	761494699	761495107
MQTL-YLD6	3B	TraesCS3B02G518600	761851039	761854111
MQTL-YLD6	3B	TraesCS3B02G518700	761876721	761879754
MQTL-YLD6	3B	TraesCS3B02G518800	761900952	761903368
MQTL-YLD6	3B	TraesCS3B02G518900	761933086	761938196
MQTL-YLD6	3B	TraesCS3B02G519000	762026227	762030604	Calcium-transporting ATPase [Source:UniProtKB/TrEMBL;Acc:A0A080YUV7]
MQTL-YLD6	3B	TraesCS3B02G519100	762306125	762309180
MQTL-YLD6	3B	TraesCS3B02G519200	762308461	762308850
MQTL-YLD6	3B	TraesCS3B02G519300	762516457	762516831
MQTL-YLD6	3B	TraesCS3B02G519400	762607915	762608379
MQTL-YLD6	3B	TraesCS3B02G519500	762802349	762804357
MQTL-YLD6	3B	TraesCS3B02G519600	763065409	763068301
MQTL-YLD6	3B	TraesCS3B02G519700	763219860	763220405
MQTL-YLD6	3B	TraesCS3B02G519800	763225881	763231044
MQTL-YLD6	3B	TraesCS3B02G519900	763233177	763235419
MQTL-YLD6	3B	TraesCS3B02G520000	763235703	763237085
MQTL-YLD6	3B	TraesCS3B02G520100	763260255	763263419
MQTL-YLD6	3B	TraesCS3B02G520200	763268519	763269818
MQTL-YLD6	3B	TraesCS3B02G520300	763340578	763345305
MQTL-YLD6	3B	TraesCS3B02G520400	763484585	763485121
MQTL-YLD6	3B	TraesCS3B02G520600	763604084	763605393
MQTL-YLD6	3B	TraesCS3B02G520700	763773026	763774566
MQTL-YLD6	3B	TraesCS3B02G520794	764054508	764054960
MQTL-YLD6	3B	TraesCS3B02G520799	764055169	764055960
MQTL-YLD6	3B	TraesCS3B02G520900	764349753	764358045
MQTL-YLD6	3B	TraesCS3B02G521000	764373234	764377615
MQTL-YLD6	3B	TraesCS3B02G521200	764528492	764529396
MQTL-YLD6	3B	TraesCS3B02G521300	764685441	764685870
MQTL-YLD6	3B	TraesCS3B02G521400	764693235	764697597	Glycerol-3-phosphate dehydrogenase [NAD(+)] [Source:UniProtKB/TrEMBL;Acc:W5D2U4]
MQTL-YLD6	3B	TraesCS3B02G521500	764777506	764779023
MQTL-YLD6	3B	TraesCS3B02G521600	764786749	764788393
MQTL-YLD6	3B	TraesCS3B02G521700	764888399	764889583
MQTL-YLD6	3B	TraesCS3B02G521800	765001993	765005074	Potassium transporter [Source:UniProtKB/TrEMBL;Acc:A0A1D5VT95]
MQTL-YLD6	3B	TraesCS3B02G521900	765029359	765030109	CASP-like protein [Source:UniProtKB/TrEMBL;Acc:A0A1D5VT97]
MQTL-YLD6	3B	TraesCS3B02G522000	765059574	765061085
MQTL-YLD6	3B	TraesCS3B02G522100	765307275	765309117
MQTL-YLD6	3B	TraesCS3B02G522200	765315746	765318415
MQTL-YLD6	3B	TraesCS3B02G522300	765324310	765335070	S-formylglutathione hydrolase [Source:UniProtKB/TrEMBL;Acc:W5D6S5]
MQTL-YLD6	3B	TraesCS3B02G522400	765547922	765550815
MQTL-YLD6	3B	TraesCS3B02G522500	765587466	765592522
MQTL-YLD6	3B	TraesCS3B02G522600	765621962	765625565
MQTL-YLD6	3B	TraesCS3B02G522700	765656741	765661588
MQTL-YLD6	3B	TraesCS3B02G522800	765667984	765673039
MQTL-YLD6	3B	TraesCS3B02G522900	765677118	765677957
MQTL-YLD6	3B	TraesCS3B02G523000	765710123	765713914
MQTL-YLD6	3B	TraesCS3B02G523100	765732979	765736025
MQTL-YLD6	3B	TraesCS3B02G523200	765791782	765795246
MQTL-YLD6	3B	TraesCS3B02G523300	765840649	765844789
MQTL-YLD6	3B	TraesCS3B02G523400	765853713	765856912
MQTL-YLD6	3B	TraesCS3B02G523500	765994916	766004025
MQTL-YLD6	3B	TraesCS3B02G523600	766099763	766099987
MQTL-YLD6	3B	TraesCS3B02G523700	766127177	766146397
MQTL-YLD6	3B	TraesCS3B02G523800	766176935	766180338
MQTL-YLD6	3B	TraesCS3B02G523900	766341270	766341800
MQTL-YLD6	3B	TraesCS3B02G524100	766343004	766343962
MQTL-YLD6	3B	TraesCS3B02G524200	766376322	766379525
MQTL-YLD6	3B	TraesCS3B02G524300	766593166	766594700
MQTL-YLD6	3B	TraesCS3B02G524400	766612216	766620010
MQTL-YLD6	3B	TraesCS3B02G524500	766631174	766632478	Beta-expansin 1a, putative, expressed [Source:UniProtKB/TrEMBL;Acc:D8L9P9]
MQTL-YLD6	3B	TraesCS3B02G524600	766635172	766636716	Cytochrome P450, putative, expressed [Source:UniProtKB/TrEMBL;Acc:D8L9Q0]
MQTL-YLD6	3B	TraesCS3B02G524700	766642011	766643492	Glucan endo-1,3-beta-glucosidase GII,putative, expressed [Source:UniProtKB/TrEMBL;Acc:D8L9Q1]
MQTL-YLD6	3B	TraesCS3B02G524800	766660397	766661758	Glucan endo-1,3-beta-glucosidase GII,putative, expressed [Source:UniProtKB/TrEMBL;Acc:D8L9Q2]
MQTL-YLD6	3B	TraesCS3B02G524900	766685533	766694747
MQTL-YLD6	3B	TraesCS3B02G525000	766784083	766785486
MQTL-YLD6	3B	TraesCS3B02G525100	766790542	766792513
MQTL-YLD6	3B	TraesCS3B02G525200	766832524	766836031
MQTL-YLD6	3B	TraesCS3B02G525300	766978875	766981579	Cytokinin oxidase/dehydrogenase, Crown root formatio [Source: Projected from Oryza sativa (Os01g0940000)]
MQTL-YLD6	3B	TraesCS3B02G525400	766988183	766995544	Phosphotransferase [Source:UniProtKB/TrEMBL;Acc:A0A1D5W7E7]
MQTL-YLD6	3B	TraesCS3B02G525500	768083385	768083846
MQTL-YLD6	3B	TraesCS3B02G525600	768249319	768250039
MQTL-YLD6	3B	TraesCS3B02G525700	768249540	768256278
MQTL-YLD6	3B	TraesCS3B02G525800	768261187	768265475
MQTL-YLD6	3B	TraesCS3B02G525900	768282339	768282932
MQTL-YLD6	3B	TraesCS3B02G526000	768341223	768342654
MQTL-YLD6	3B	TraesCS3B02G526100	768470821	768482837
MQTL-YLD6	3B	TraesCS3B02G526300	768510654	768513033
MQTL-YLD6	3B	TraesCS3B02G526400	768670083	768672980
MQTL-YLD6	3B	TraesCS3B02G526500	768723325	768726781
MQTL-YLD6	3B	TraesCS3B02G526600	768740001	768741527
MQTL-YLD6	3B	TraesCS3B02G526700	768745558	768746974
MQTL-YLD6	3B	TraesCS3B02G526800	769055366	769056373
MQTL-YLD6	3B	TraesCS3B02G526900	769156643	769158226
MQTL-YLD6	3B	TraesCS3B02G527000	769190803	769192386
MQTL-YLD6	3B	TraesCS3B02G527100	769267016	769267897
MQTL-YLD6	3B	TraesCS3B02G527200	769298419	769300029
MQTL-YLD6	3B	TraesCS3B02G527300	769323570	769325129
MQTL-YLD6	3B	TraesCS3B02G527400	769376789	769378365
MQTL-YLD6	3B	TraesCS3B02G527500	769398410	769398900
MQTL-YLD6	3B	TraesCS3B02G527600	769403163	769404767
MQTL-YLD6	3B	TraesCS3B02G527700	769483374	769484336
MQTL-YLD6	3B	TraesCS3B02G527800	769485180	769488736
MQTL-YLD6	3B	TraesCS3B02G527900	769631589	769634263
MQTL-YLD6	3B	TraesCS3B02G528000	769702249	769703825
MQTL-YLD6	3B	TraesCS3B02G528100	769812806	769814310
MQTL-YLD6	3B	TraesCS3B02G528200	770346728	770348332
MQTL-YLD6	3B	TraesCS3B02G528300	770556671	770557889
MQTL-YLD6	3B	TraesCS3B02G528400	770608963	770610406	Endo-beta-1,3-glucanase [Source:UniProtKB/TrEMBL;Acc:Q1ERG0]
MQTL-YLD6	3B	TraesCS3B02G528500	770652140	770653582	Endo-beta-1,3-glucanase [Source:UniProtKB/TrEMBL;Acc:Q1ERG2]
MQTL-YLD6	3B	TraesCS3B02G528600	770657466	770658813
MQTL-YLD6	3B	TraesCS3B02G528700	770659251	770660615
MQTL-YLD6	3B	TraesCS3B02G528800	770666396	770666779
MQTL-YLD6	3B	TraesCS3B02G528900	770689464	770689928
MQTL-YLD6	3B	TraesCS3B02G529000	770727027	770728382
MQTL-YLD6	3B	TraesCS3B02G529100	770952582	770953739
MQTL-YLD6	3B	TraesCS3B02G529200	770964140	770964677
MQTL-YLD6	3B	TraesCS3B02G529300	770968831	770970473
MQTL-YLD6	3B	TraesCS3B02G529400	771052970	771054568
MQTL-YLD6	3B	TraesCS3B02G529700	771170728	771172667
MQTL-YLD6	3B	TraesCS3B02G529800	771190279	771195541
MQTL-YLD6	3B	TraesCS3B02G529900	771242041	771242562
MQTL-YLD6	3B	TraesCS3B02G530000	771249725	771254291
MQTL-YLD6	3B	TraesCS3B02G530100	771323933	771328353
MQTL-YLD6	3B	TraesCS3B02G530200	771386899	771395688
MQTL-YLD6	3B	TraesCS3B02G530300	771399904	771410318
MQTL-YLD6	3B	TraesCS3B02G530400	771412665	771412952
MQTL-YLD6	3B	TraesCS3B02G530500	771532288	771534116
MQTL-YLD6	3B	TraesCS3B02G530600	771557907	771560234
MQTL-YLD6	3B	TraesCS3B02G530700	771622198	771622701
MQTL-YLD6	3B	TraesCS3B02G530800	771664287	771666105
MQTL-YLD6	3B	TraesCS3B02G530900	771794966	771799358	DNA repair protein recA homolog 2, mitochondrial [Source:Projected from Arabidopsis thaliana (AT3G10140) UniProtKB/Swiss-Prot;Acc:Q8RY99]
MQTL-YLD6	3B	TraesCS3B02G531000	771840218	771844971
MQTL-YLD6	3B	TraesCS3B02G531100	772227562	772229366
MQTL-YLD6	3B	TraesCS3B02G531200	772251453	772253205
MQTL-YLD6	3B	TraesCS3B02G531300	772383258	772386596
MQTL-YLD6	3B	TraesCS3B02G531400	772396569	772400074
MQTL-YLD6	3B	TraesCS3B02G531500	772400016	772401909	Annexin [Source:UniProtKB/TrEMBL;Acc:A0A1D5VTL2]
MQTL-YLD6	3B	TraesCS3B02G531700	772465570	772467486
MQTL-YLD6	3B	TraesCS3B02G531800	772609503	772611043
MQTL-YLD6	3B	TraesCS3B02G531900	772659006	772663003
MQTL-YLD6	3B	TraesCS3B02G532000	772663753	772676184
MQTL-YLD6	3B	TraesCS3B02G532100	772723490	772726572
MQTL-YLD6	3B	TraesCS3B02G532200	772893111	772901588	Protein disulfide-isomerase [Source:UniProtKB/TrEMBL;Acc:A0A077S4K0]
MQTL-YLD6	3B	TraesCS3B02G532300	773025214	773036095
MQTL-YLD6	3B	TraesCS3B02G532305	773034525	773036349
MQTL-YLD6	3B	TraesCS3B02G532600	773046560	773051704
MQTL-YLD6	3B	TraesCS3B02G532800	773246468	773248133
MQTL-YLD6	3B	TraesCS3B02G533000	773568683	773569591
MQTL-YLD6	3B	TraesCS3B02G533100	773729050	773729997
MQTL-YLD6	3B	TraesCS3B02G533200	773740740	773741570
MQTL-YLD6	3B	TraesCS3B02G533300	773745566	773746036
MQTL-YLD6	3B	TraesCS3B02G533400	773746997	773749226
MQTL-YLD6	3B	TraesCS3B02G533500	773757491	773760952
MQTL-YLD6	3B	TraesCS3B02G533600	773761849	773763240
MQTL-YLD6	3B	TraesCS3B02G533700	773790631	773791077
MQTL-YLD6	3B	TraesCS3B02G533800	773843653	773844900
MQTL-YLD6	3B	TraesCS3B02G533900	773875546	773876484
MQTL-YLD6	3B	TraesCS3B02G534000	773878629	773878913
MQTL-YLD6	3B	TraesCS3B02G534100	773879753	773882865
MQTL-YLD6	3B	TraesCS3B02G534200	773897423	773897893
MQTL-YLD6	3B	TraesCS3B02G534300	773898548	773900458
MQTL-YLD6	3B	TraesCS3B02G534400	773900726	773902118
MQTL-YLD6	3B	TraesCS3B02G534500	773906775	773907744
MQTL-YLD6	3B	TraesCS3B02G534600	774057697	774062385
MQTL-YLD6	3B	TraesCS3B02G534700	774125255	774126319
MQTL-YLD6	3B	TraesCS3B02G534800	774153983	774154753
MQTL-YLD6	3B	TraesCS3B02G534900	774165160	774171070
MQTL-YLD6	3B	TraesCS3B02G535000	774468967	774475576
MQTL-YLD6	3B	TraesCS3B02G535100	774947165	774948526
MQTL-YLD6	3B	TraesCS3B02G535300	775444857	775445818
MQTL-YLD6	3B	TraesCS3B02G535400	775475549	775478796
MQTL-YLD6	3B	TraesCS3B02G535500	775480966	775483006
MQTL-YLD6	3B	TraesCS3B02G535600	775536742	775537413
MQTL-YLD6	3B	TraesCS3B02G535700	775561821	775562843
MQTL-YLD6	3B	TraesCS3B02G535800	775735499	775736907
MQTL-YLD6	3B	TraesCS3B02G535900	775825323	775831156
MQTL-YLD6	3B	TraesCS3B02G536000	776028756	776033018
MQTL-YLD6	3B	TraesCS3B02G536100	776120368	776121462
MQTL-YLD6	3B	TraesCS3B02G536200	776194961	776195931
MQTL-YLD6	3B	TraesCS3B02G536300	776220399	776220662
MQTL-YLD6	3B	TraesCS3B02G536400	776225501	776228348
MQTL-YLD6	3B	TraesCS3B02G536500	776356068	776361743	7-dehydrocholesterol reductase [Source:Projected from Arabidopsis thaliana (AT1G50430) UniProtKB/Swiss-Prot;Acc:Q9LDU6]
MQTL-YLD6	3B	TraesCS3B02G536600	776534286	776534879
MQTL-YLD6	3B	TraesCS3B02G536700	776553026	776557023
MQTL-YLD6	3B	TraesCS3B02G536800	776863321	776865395
MQTL-YLD6	3B	TraesCS3B02G536900	776996350	776998226
MQTL-YLD6	3B	TraesCS3B02G537000	777000291	777003143
MQTL-YLD6	3B	TraesCS3B02G537100	777033046	777035227
MQTL-YLD6	3B	TraesCS3B02G537400	777578202	777581471
MQTL-YLD6	3B	TraesCS3B02G537600	777629905	777630361
MQTL-YLD6	3B	TraesCS3B02G537700	777654103	777654691
MQTL-YLD6	3B	TraesCS3B02G537800	777836817	777840509
MQTL-YLD6	3B	TraesCS3B02G537900	777841402	777842244
MQTL-YLD6	3B	TraesCS3B02G538000	777985493	777986339
MQTL-YLD6	3B	TraesCS3B02G538100	777989721	777992508	Pyrroline-5-carboxylate reductase [Source:UniProtKB/TrEMBL;Acc:Q5EI64]
MQTL-YLD6	3B	TraesCS3B02G538200	777992505	777995426
MQTL-YLD6	3B	TraesCS3B02G538300	777996530	777997838
MQTL-YLD6	3B	TraesCS3B02G538400	778341560	778342998
MQTL-YLD6	3B	TraesCS3B02G538500	778392323	778393501
MQTL-YLD6	3B	TraesCS3B02G538600	778403904	778405274
MQTL-YLD6	3B	TraesCS3B02G538700	778432118	778433098
MQTL-YLD6	3B	TraesCS3B02G538800	778442504	778443806
MQTL-YLD6	3B	TraesCS3B02G538900	778450825	778451943
MQTL-YLD6	3B	TraesCS3B02G539000	778453754	778455096
MQTL-YLD6	3B	TraesCS3B02G539100	778456065	778457152
MQTL-YLD6	3B	TraesCS3B02G539200	778488834	778491112
MQTL-YLD6	3B	TraesCS3B02G539300	778660140	778661221
MQTL-YLD6	3B	TraesCS3B02G539400	778679099	778679614	Dirigent protein [Source:UniProtKB/TrEMBL;Acc:A0A1D5W2H9]
MQTL-YLD6	3B	TraesCS3B02G539500	778736246	778738802
MQTL-YLD6	3B	TraesCS3B02G539600	778793185	778793936	Dirigent protein [Source:UniProtKB/TrEMBL;Acc:A0A077S0Y7]
MQTL-YLD6	3B	TraesCS3B02G539700	778874563	778875110
MQTL-YLD6	3B	TraesCS3B02G539800	778875843	778899456
MQTL-YLD6	3B	TraesCS3B02G539900	779135368	779135886	Dirigent protein [Source:UniProtKB/TrEMBL;Acc:W5D0M9]
MQTL-YLD6	3B	TraesCS3B02G540000	779139120	779140019	Dirigent protein [Source:UniProtKB/TrEMBL;Acc:W5CWB8]
MQTL-YLD6	3B	TraesCS3B02G540100	779303071	779304036
MQTL-YLD6	3B	TraesCS3B02G540200	779306843	779307919
MQTL-YLD6	3B	TraesCS3B02G540300	779361881	779365027
MQTL-YLD6	3B	TraesCS3B02G540400	779365902	779368378
MQTL-YLD7	3B	TraesCS3B02G581300	809831911	809835630
MQTL-YLD7	3B	TraesCS3B02G581500	810250533	810253490
MQTL-YLD7	3B	TraesCS3B02G581600	810266286	810271303
MQTL-YLD7	3B	TraesCS3B02G581700	810272129	810273661
MQTL-YLD7	3B	TraesCS3B02G581800	810274098	810284924	DNA-directed RNA polymerase subunit [Source:UniProtKB/TrEMBL;Acc:A0A341T1K9]
MQTL-YLD7	3B	TraesCS3B02G581900	810325615	810329387
MQTL-YLD7	3B	TraesCS3B02G582000	810334043	810336811
MQTL-YLD7	3B	TraesCS3B02G582200	810472278	810472550
MQTL-YLD7	3B	TraesCS3B02G582300	810482327	810482599
MQTL-YLD7	3B	TraesCS3B02G582400	810528532	810537574
MQTL-YLD7	3B	TraesCS3B02G582500	810560655	810563859
MQTL-YLD7	3B	TraesCS3B02G582600	810621157	810625263
MQTL-YLD7	3B	TraesCS3B02G582700	810653140	810654320
MQTL-YLD7	3B	TraesCS3B02G582800	810655364	810660111
MQTL-YLD7	3B	TraesCS3B02G582900	810935574	810936125
MQTL-YLD7	3B	TraesCS3B02G583000	810946802	810954391
MQTL-YLD7	3B	TraesCS3B02G583100	810969702	810972060
MQTL-YLD7	3B	TraesCS3B02G583200	810974220	810979769
MQTL-YLD7	3B	TraesCS3B02G583300	811037233	811042869
MQTL-YLD7	3B	TraesCS3B02G583400	811044619	811055158
MQTL-YLD7	3B	TraesCS3B02G583500	811079658	811081096
MQTL-YLD7	3B	TraesCS3B02G583600	811093451	811096532	Glutamate decarboxylase [Source:UniProtKB/TrEMBL;Acc:A0A1D5VSB7]
MQTL-YLD7	3B	TraesCS3B02G583700	811111093	811113719
MQTL-YLD7	3B	TraesCS3B02G583800	811132882	811136453
MQTL-YLD7	3B	TraesCS3B02G583900	811139633	811140993
MQTL-YLD7	3B	TraesCS3B02G584000	811151992	811153411
MQTL-YLD7	3B	TraesCS3B02G584100	811180255	811181773
MQTL-YLD7	3B	TraesCS3B02G584200	811226610	811229768
MQTL-YLD7	3B	TraesCS3B02G584300	811303145	811306761
MQTL-YLD7	3B	TraesCS3B02G584400	811416001	811416276
MQTL-YLD7	3B	TraesCS3B02G584500	811445015	811448708
MQTL-YLD7	3B	TraesCS3B02G584600	811457387	811457497
MQTL-YLD7	3B	TraesCS3B02G584700	811496499	811498407
MQTL-YLD7	3B	TraesCS3B02G584800	811504206	811505822
MQTL-YLD7	3B	TraesCS3B02G584900	811513404	811516301	Small nuclear ribonucleoprotein Sm D2 [Source:UniProtKB/TrEMBL;Acc:A0A341STY5]
MQTL-YLD7	3B	TraesCS3B02G585000	811543836	811545503
MQTL-YLD7	3B	TraesCS3B02G585100	811787792	811788337
MQTL-YLD7	3B	TraesCS3B02G585200	812309991	812311492
MQTL-YLD7	3B	TraesCS3B02G585300	812337170	812345279
MQTL-YLD7	3B	TraesCS3B02G585400	812457990	812462432	Diphosphomevalonate decarboxylase [Source:UniProtKB/TrEMBL;Acc:W5D5D7]
MQTL-YLD7	3B	TraesCS3B02G585500	812487640	812488545
MQTL-YLD7	3B	TraesCS3B02G585600	812569181	812573220
MQTL-YLD7	3B	TraesCS3B02G585700	812573424	812577372
MQTL-YLD7	3B	TraesCS3B02G585800	812583741	812585054
MQTL-YLD7	3B	TraesCS3B02G585900	812602593	812603993
MQTL-YLD7	3B	TraesCS3B02G586000	812681566	812682866
MQTL-YLD7	3B	TraesCS3B02G586100	812703645	812705245
MQTL-YLD7	3B	TraesCS3B02G586200	812721101	812722505
MQTL-YLD7	3B	TraesCS3B02G586300	812725829	812727275
MQTL-YLD7	3B	TraesCS3B02G586400	812798732	812800089
MQTL-YLD7	3B	TraesCS3B02G586500	812816839	812822996
MQTL-YLD7	3B	TraesCS3B02G586600	813269043	813269399
MQTL-YLD7	3B	TraesCS3B02G586700	813306816	813307268
MQTL-YLD7	3B	TraesCS3B02G586800	813752879	813753671	rRNA N-glycosidase [Source:UniProtKB/TrEMBL;Acc:A0A1D5VX76]
MQTL-YLD7	3B	TraesCS3B02G586900	813764468	813764866
MQTL-YLD7	3B	TraesCS3B02G587000	813772174	813772698
MQTL-YLD7	3B	TraesCS3B02G587100	813880651	813881043
MQTL-YLD7	3B	TraesCS3B02G587200	813902123	813903437
MQTL-YLD7	3B	TraesCS3B02G587300	813904826	813906354
MQTL-YLD7	3B	TraesCS3B02G587400	813945963	813954858
MQTL-YLD7	3B	TraesCS3B02G587600	813961139	813964951
MQTL-YLD7	3B	TraesCS3B02G587700	813977737	813984200	BTB/POZ domain-containing protein FBL11 [Source:Projected from Arabidopsis thaliana (AT2G36370) UniProtKB/Swiss-Prot;Acc:Q8S8F2]
MQTL-YLD7	3B	TraesCS3B02G587800	814013557	814015582
MQTL-YLD7	3B	TraesCS3B02G587900	814147405	814157337
MQTL-YLD7	3B	TraesCS3B02G588000	814159007	814163334
MQTL-YLD7	3B	TraesCS3B02G588100	814168906	814173583
MQTL-YLD7	3B	TraesCS3B02G588200	814266347	814274743
MQTL-YLD7	3B	TraesCS3B02G588300	814446746	814449304
MQTL-YLD7	3B	TraesCS3B02G588400	814508801	814512669
MQTL-YLD7	3B	TraesCS3B02G588500	814564711	814573148
MQTL-YLD7	3B	TraesCS3B02G588600	814574304	814575188
MQTL-YLD7	3B	TraesCS3B02G588700	814599942	814609195
MQTL-YLD7	3B	TraesCS3B02G588800	814611632	814614193
MQTL-YLD7	3B	TraesCS3B02G588900	814649843	814659155
MQTL-YLD7	3B	TraesCS3B02G589000	814699692	814707074	Methionine aminopeptidase 2 [Source:UniProtKB/TrEMBL;Acc:A0A341T1U3]
MQTL-YLD7	3B	TraesCS3B02G589100	814740523	814747736
MQTL-YLD7	3B	TraesCS3B02G589200	814794553	814795212
MQTL-YLD7	3B	TraesCS3B02G589300	814795775	814800995
MQTL-YLD7	3B	TraesCS3B02G589400	814802036	814803178
MQTL-YLD7	3B	TraesCS3B02G589500	814885733	814896390
MQTL-YLD7	3B	TraesCS3B02G589600	814940316	814945665	Methionine aminopeptidase 2 [Source:UniProtKB/TrEMBL;Acc:A0A1D5VZ96]
MQTL-YLD7	3B	TraesCS3B02G589700	815032553	815044433
MQTL-YLD7	3B	TraesCS3B02G589800	815046138	815050802
MQTL-YLD7	3B	TraesCS3B02G589900	815198265	815201148
MQTL-YLD7	3B	TraesCS3B02G590000	815202794	815207309
MQTL-YLD7	3B	TraesCS3B02G590100	815282363	815283688
MQTL-YLD7	3B	TraesCS3B02G590300	815357291	815359177
MQTL-YLD7	3B	TraesCS3B02G590400	815381554	815391695
MQTL-YLD7	3B	TraesCS3B02G590500	815476561	815480015
MQTL-YLD7	3B	TraesCS3B02G590600	815508365	815524514
MQTL-YLD7	3B	TraesCS3B02G590700	815606641	815607780
MQTL-YLD7	3B	TraesCS3B02G590800	815641466	815656621
MQTL-YLD7	3B	TraesCS3B02G590900	815853890	815858888
MQTL-YLD7	3B	TraesCS3B02G591000	815870972	815877804	RING-type E3 ubiquitin transferase [Source:UniProtKB/TrEMBL;Acc:A0A077RF03]
MQTL-YLD7	3B	TraesCS3B02G591100	815882719	815883531
MQTL-YLD7	3B	TraesCS3B02G591200	815968247	815969701
MQTL-YLD7	3B	TraesCS3B02G591300	816005415	816008795
MQTL-YLD7	3B	TraesCS3B02G591400	816009414	816013195
MQTL-YLD7	3B	TraesCS3B02G591600	816153032	816156256
MQTL-YLD7	3B	TraesCS3B02G591700	816170822	816173759
MQTL-YLD7	3B	TraesCS3B02G591800	816220116	816222954
MQTL-YLD7	3B	TraesCS3B02G591900	816263746	816265890
MQTL-YLD7	3B	TraesCS3B02G592000	816276316	816278437
MQTL-YLD7	3B	TraesCS3B02G592100	816297341	816305514
MQTL-YLD7	3B	TraesCS3B02G592200	816314301	816315863
MQTL-YLD7	3B	TraesCS3B02G592300	816514796	816518860
MQTL-YLD7	3B	TraesCS3B02G592400	816518989	816521124
MQTL-YLD7	3B	TraesCS3B02G592500	816522288	816524342	Protein PIN-LIKES 2 [Source:Projected from Arabidopsis thaliana (AT1G71090) UniProtKB/Swiss-Prot;Acc:Q9C999]
MQTL-YLD7	3B	TraesCS3B02G592600	816547330	816548834
MQTL-YLD7	3B	TraesCS3B02G592700	816554333	816556759
MQTL-YLD7	3B	TraesCS3B02G592800	816598690	816603989
MQTL-YLD7	3B	TraesCS3B02G592900	816604725	816607965	DEAD-box ATP-dependent RNA helicase 58, chloroplastic [Source:Projected from Arabidopsis thaliana (AT5G19210) UniProtKB/Swiss-Prot;Acc:Q3E9C3]
MQTL-YLD7	3B	TraesCS3B02G593000	816607829	816609995	Transcription initiation factor IIA subunit 2 [Source:UniProtKB/TrEMBL;Acc:A0A1D5W861]
MQTL-YLD7	3B	TraesCS3B02G593100	816612960	816614242	Transcription initiation factor IIA subunit 2 [Source:UniProtKB/TrEMBL;Acc:A0A1D5W860]
MQTL-YLD7	3B	TraesCS3B02G593200	816691028	816692077
MQTL-YLD7	3B	TraesCS3B02G593300	816798963	816801938
MQTL-YLD7	3B	TraesCS3B02G593400	817079662	817080135
MQTL-YLD7	3B	TraesCS3B02G593500	817174846	817186826
MQTL-YLD7	3B	TraesCS3B02G593600	817258891	817259769
MQTL-YLD7	3B	TraesCS3B02G593700	817329975	817332269
MQTL-YLD7	3B	TraesCS3B02G593800	817351626	817353673
MQTL-YLD7	3B	TraesCS3B02G593900	817408885	817413936
MQTL-YLD7	3B	TraesCS3B02G594000	817466154	817466623
MQTL-YLD7	3B	TraesCS3B02G594200	817517358	817524863
MQTL-YLD7	3B	TraesCS3B02G594300	817577365	817578228	LUX-B [Source:UniProtKB/TrEMBL;Acc:W0M178]
MQTL-YLD7	3B	TraesCS3B02G594400	817710500	817713228
MQTL-YLD7	3B	TraesCS3B02G594500	817821543	817828407
MQTL-YLD7	3B	TraesCS3B02G594600	817850541	817852968
MQTL-YLD7	3B	TraesCS3B02G594700	818052277	818052967
MQTL-YLD7	3B	TraesCS3B02G594900	818138576	818140561
MQTL-YLD7	3B	TraesCS3B02G595000	818157351	818158703
MQTL-YLD7	3B	TraesCS3B02G595100	818272038	818273659	Putative zinc transporter [Source:UniProtKB/TrEMBL;Acc:A9NIW8]
MQTL-YLD7	3B	TraesCS3B02G595200	818275834	818277509
MQTL-YLD7	3B	TraesCS3B02G595300	818289863	818294510
MQTL-YLD7	3B	TraesCS3B02G595400	818314312	818317058
MQTL-YLD7	3B	TraesCS3B02G595500	818441522	818444036
MQTL-YLD7	3B	TraesCS3B02G595600	818748917	818752573	Protein FIZZY-RELATED 3 [Source:Projected from Arabidopsis thaliana (AT5G13840) UniProtKB/Swiss-Prot;Acc:Q8LPL5]
MQTL-YLD7	3B	TraesCS3B02G595700	818785742	818786905
MQTL-YLD7	3B	TraesCS3B02G595800	818847188	818850048
MQTL-YLD7	3B	TraesCS3B02G595900	818873546	818876454
MQTL-YLD7	3B	TraesCS3B02G596000	818926030	818926912
MQTL-YLD7	3B	TraesCS3B02G596100	819037220	819038373
MQTL-YLD7	3B	TraesCS3B02G596200	819186643	819192470
MQTL-YLD7	3B	TraesCS3B02G596300	819279232	819285034
MQTL-YLD7	3B	TraesCS3B02G596400	819298156	819301208
MQTL-YLD7	3B	TraesCS3B02G596500	819363575	819368342
MQTL-YLD7	3B	TraesCS3B02G596600	819381353	819383595
MQTL-YLD7	3B	TraesCS3B02G596700	819502902	819507260
MQTL-YLD7	3B	TraesCS3B02G596800	819522373	819524406
MQTL-YLD7	3B	TraesCS3B02G596900	819629205	819634842
MQTL-YLD7	3B	TraesCS3B02G597000	819649781	819652511
MQTL-YLD7	3B	TraesCS3B02G597100	819704491	819705396
MQTL-YLD7	3B	TraesCS3B02G597200	819740077	819742120
MQTL-YLD7	3B	TraesCS3B02G597300	819750395	819751001
MQTL-YLD7	3B	TraesCS3B02G597400	819783184	819787810	Pentatricopeptide repeat-containing protein At4g39530 [Source:Projected from Arabidopsis thaliana (AT4G39530) UniProtKB/Swiss-Prot;Acc:Q9SVA5]
MQTL-YLD7	3B	TraesCS3B02G597500	819788137	819792841
MQTL-YLD7	3B	TraesCS3B02G597600	819809285	819812156
MQTL-YLD7	3B	TraesCS3B02G597700	819854349	819861990
MQTL-YLD7	3B	TraesCS3B02G597800	819896362	819902003
MQTL-YLD7	3B	TraesCS3B02G597900	819929722	819934562
MQTL-YLD7	3B	TraesCS3B02G598000	819948115	819949765
MQTL-YLD7	3B	TraesCS3B02G598100	819955361	819957036	Probable pectinesterase 67 [Source:Projected from Arabidopsis thaliana (AT3G17060) UniProtKB/Swiss-Prot;Acc:Q9LSP1]
MQTL-YLD7	3B	TraesCS3B02G598200	819990270	819992075	Glycosyltransferase [Source:UniProtKB/TrEMBL;Acc:A0A080YUM0]
MQTL-YLD7	3B	TraesCS3B02G598300	820074018	820077455
MQTL-YLD7	3B	TraesCS3B02G598400	820114465	820115727
MQTL-YLD7	3B	TraesCS3B02G598500	820123501	820124370
MQTL-YLD7	3B	TraesCS3B02G598600	820130589	820133259
MQTL-YLD7	3B	TraesCS3B02G598700	820139046	820151140
MQTL-YLD7	3B	TraesCS3B02G598800	820163870	820164978
MQTL-YLD7	3B	TraesCS3B02G598900	820286081	820289966

## Sheet: 4A
MQTL	Chr No.	Gene ID	Gene start (bp)	Gene end (bp)	Gene description
MQTL-YLD8	4A	TraesCS4A02G447600	714437043	714442330
MQTL-YLD8	4A	TraesCS4A02G447700	714520133	714523356
MQTL-YLD8	4A	TraesCS4A02G447800	714526478	714527702
MQTL-YLD8	4A	TraesCS4A02G447900	714564380	714569033
MQTL-YLD8	4A	TraesCS4A02G448000	714844470	714847897
MQTL-YLD8	4A	TraesCS4A02G448100	714896540	714902419
MQTL-YLD8	4A	TraesCS4A02G448200	714917005	714920522
MQTL-YLD8	4A	TraesCS4A02G448300	714942775	714945171
MQTL-YLD8	4A	TraesCS4A02G448400	714945964	714949180
MQTL-YLD8	4A	TraesCS4A02G448500	714992448	714994701
MQTL-YLD8	4A	TraesCS4A02G448600	715006340	715010565
MQTL-YLD8	4A	TraesCS4A02G448700	715089759	715093464
MQTL-YLD8	4A	TraesCS4A02G448800	715097973	715099361
MQTL-YLD8	4A	TraesCS4A02G448900	715297285	715299420
MQTL-YLD8	4A	TraesCS4A02G449000	715323297	715324898
MQTL-YLD8	4A	TraesCS4A02G449100	715354056	715355584
MQTL-YLD8	4A	TraesCS4A02G449200	715437670	715440295
MQTL-YLD8	4A	TraesCS4A02G449300	715507079	715510582
MQTL-YLD8	4A	TraesCS4A02G449400	715558732	715559495
MQTL-YLD8	4A	TraesCS4A02G449500	715597607	715598354
MQTL-YLD8	4A	TraesCS4A02G449600	715638364	715641730	Patatin [Source:UniProtKB/TrEMBL;Acc:A0A1D5X2B4]
MQTL-YLD8	4A	TraesCS4A02G449700	715713866	715719940
MQTL-YLD8	4A	TraesCS4A02G449800	715743614	715747070
MQTL-YLD8	4A	TraesCS4A02G449900	715750340	715754353
MQTL-YLD8	4A	TraesCS4A02G450000	715790274	715804251
MQTL-YLD8	4A	TraesCS4A02G450100	715804945	715811469
MQTL-YLD8	4A	TraesCS4A02G450200	715816088	715819740
MQTL-YLD8	4A	TraesCS4A02G450300	715876135	715881100
MQTL-YLD8	4A	TraesCS4A02G450400	715912612	715916013	Patatin [Source:UniProtKB/TrEMBL;Acc:A0A1D5WYL9]
MQTL-YLD8	4A	TraesCS4A02G450500	715944846	715945600
MQTL-YLD8	4A	TraesCS4A02G450600	715988346	715991227
MQTL-YLD8	4A	TraesCS4A02G450800	716012975	716013689
MQTL-YLD8	4A	TraesCS4A02G450900	716267956	716269984
MQTL-YLD8	4A	TraesCS4A02G451000	716703219	716703971
MQTL-YLD8	4A	TraesCS4A02G451100	716935201	716936799
MQTL-YLD8	4A	TraesCS4A02G451200	716944674	716944877
MQTL-YLD8	4A	TraesCS4A02G451300	716954019	716955551
MQTL-YLD8	4A	TraesCS4A02G451400	716962617	716964980
MQTL-YLD8	4A	TraesCS4A02G451500	716973482	716975819
MQTL-YLD8	4A	TraesCS4A02G451600	716996169	716999174
MQTL-YLD8	4A	TraesCS4A02G451700	717018648	717021285
MQTL-YLD8	4A	TraesCS4A02G451800	717044334	717046665
MQTL-YLD8	4A	TraesCS4A02G451811	717047083	717047556
MQTL-YLD8	4A	TraesCS4A02G451900	717222903	717236815
MQTL-YLD8	4A	TraesCS4A02G452000	717255458	717257410
MQTL-YLD8	4A	TraesCS4A02G452100	717283059	717283919
MQTL-YLD8	4A	TraesCS4A02G452200	717284591	717288398
MQTL-YLD8	4A	TraesCS4A02G452300	717296006	717298162
MQTL-YLD8	4A	TraesCS4A02G452400	717307494	717311250
MQTL-YLD8	4A	TraesCS4A02G452500	717649570	717651048
MQTL-YLD8	4A	TraesCS4A02G452600	717723482	717725219	MYB-related protein [Source:UniProtKB/TrEMBL;Acc:G9DRB1]
MQTL-YLD8	4A	TraesCS4A02G452700	717738230	717743447
MQTL-YLD8	4A	TraesCS4A02G452800	717749791	717755354
MQTL-YLD8	4A	TraesCS4A02G452900	717756039	717756950
MQTL-YLD8	4A	TraesCS4A02G453000	717758451	717760707
MQTL-YLD8	4A	TraesCS4A02G453100	717800591	717806085
MQTL-YLD8	4A	TraesCS4A02G453200	717806641	717808909
MQTL-YLD8	4A	TraesCS4A02G453300	717921152	717923353
MQTL-YLD8	4A	TraesCS4A02G453400	717960030	717960545
MQTL-YLD8	4A	TraesCS4A02G453405	717964071	717964616
MQTL-YLD8	4A	TraesCS4A02G453500	717963268	717968006
MQTL-YLD8	4A	TraesCS4A02G453600	717971857	717972699
MQTL-YLD8	4A	TraesCS4A02G453800	718033180	718034037	Type-b avenin-like protein [Source:UniProtKB/TrEMBL;Acc:A0A173DQZ1]
MQTL-YLD8	4A	TraesCS4A02G453900	718048202	718049835
MQTL-YLD8	4A	TraesCS4A02G454000	718077303	718079606
MQTL-YLD8	4A	TraesCS4A02G454100	718183276	718185592
MQTL-YLD8	4A	TraesCS4A02G454200	718421731	718424544
MQTL-YLD8	4A	TraesCS4A02G454300	718465162	718468038
MQTL-YLD8	4A	TraesCS4A02G454400	718470942	718474357
MQTL-YLD8	4A	TraesCS4A02G454500	718618372	718619537
MQTL-YLD8	4A	TraesCS4A02G454600	718751711	718753115
MQTL-YLD8	4A	TraesCS4A02G454700	718835210	718836388
MQTL-YLD8	4A	TraesCS4A02G454800	718848586	718850423
MQTL-YLD8	4A	TraesCS4A02G454900	718854957	718857790
MQTL-YLD8	4A	TraesCS4A02G455000	718865995	718867345
MQTL-YLD8	4A	TraesCS4A02G455100	718895149	718895601
MQTL-YLD8	4A	TraesCS4A02G455200	718895635	718898025
MQTL-YLD8	4A	TraesCS4A02G455300	718936186	718938590
MQTL-YLD8	4A	TraesCS4A02G455400	718968044	718969072
MQTL-YLD8	4A	TraesCS4A02G455500	718980549	718981319
MQTL-YLD8	4A	TraesCS4A02G455600	719011663	719017526
MQTL-YLD8	4A	TraesCS4A02G455700	719052538	719053686
MQTL-YLD8	4A	TraesCS4A02G455800	719164183	719169190
MQTL-YLD8	4A	TraesCS4A02G455900	719178222	719179736	6-phosphogluconate dehydrogenase, decarboxylating [Source:UniProtKB/TrEMBL;Acc:A0A1D5X0G6]
MQTL-YLD8	4A	TraesCS4A02G456000	720513159	720514952
MQTL-YLD8	4A	TraesCS4A02G456100	720515613	720517426	Dolichyl-diphosphooligosaccharide--protein glycosyltransferase subunit DAD1 [Source:UniProtKB/TrEMBL;Acc:E2I9G5]
MQTL-YLD8	4A	TraesCS4A02G456200	720956516	720956854
MQTL-YLD8	4A	TraesCS4A02G456300	721380650	721386377
MQTL-YLD8	4A	TraesCS4A02G456400	721412704	721416943
MQTL-YLD8	4A	TraesCS4A02G456500	721640035	721640481
MQTL-YLD8	4A	TraesCS4A02G456600	721826140	721827740	3-ketoacyl-CoA synthase [Source:UniProtKB/TrEMBL;Acc:W5DL79]
MQTL-YLD8	4A	TraesCS4A02G456800	721927265	721927770
MQTL-YLD8	4A	TraesCS4A02G456900	722287491	722294625
MQTL-YLD8	4A	TraesCS4A02G457000	722297019	722299894
MQTL-YLD8	4A	TraesCS4A02G457100	722410062	722414123
MQTL-YLD8	4A	TraesCS4A02G457200	722414858	722415789
MQTL-YLD8	4A	TraesCS4A02G457300	722779471	722779830
MQTL-YLD8	4A	TraesCS4A02G457400	722837844	722839786
MQTL-YLD8	4A	TraesCS4A02G457500	722841516	722845182
MQTL-YLD8	4A	TraesCS4A02G457600	722882391	722887381
MQTL-YLD8	4A	TraesCS4A02G457700	722899708	722905534
MQTL-YLD8	4A	TraesCS4A02G457800	722905079	722906903
MQTL-YLD8	4A	TraesCS4A02G457900	722907610	722916249
MQTL-YLD8	4A	TraesCS4A02G458000	723018222	723023198
MQTL-YLD8	4A	TraesCS4A02G458100	723141492	723142319
MQTL-YLD8	4A	TraesCS4A02G458200	723513178	723518607
MQTL-YLD8	4A	TraesCS4A02G458300	723588752	723609420
MQTL-YLD8	4A	TraesCS4A02G458400	723636968	723640228
MQTL-YLD8	4A	TraesCS4A02G458500	723709354	723710058
MQTL-YLD8	4A	TraesCS4A02G458600	723806694	723810629
MQTL-YLD8	4A	TraesCS4A02G458700	724017479	724017955
MQTL-YLD8	4A	TraesCS4A02G458800	724399991	724400260
MQTL-YLD8	4A	TraesCS4A02G458900	724482865	724485150
MQTL-YLD8	4A	TraesCS4A02G459000	724523761	724524309
MQTL-YLD8	4A	TraesCS4A02G459100	724578843	724580121
MQTL-YLD8	4A	TraesCS4A02G459200	724782475	724784317
MQTL-YLD8	4A	TraesCS4A02G459300	724790230	724813070
MQTL-YLD8	4A	TraesCS4A02G459400	724853530	724855831
MQTL-YLD8	4A	TraesCS4A02G459500	725162676	725165408
MQTL-YLD8	4A	TraesCS4A02G459600	725265615	725265926
MQTL-YLD8	4A	TraesCS4A02G459700	725571628	725581816
MQTL-YLD8	4A	TraesCS4A02G459800	725588193	725588525
MQTL-YLD8	4A	TraesCS4A02G459900	725658408	725659268
MQTL-YLD8	4A	TraesCS4A02G460000	725660372	725664552
MQTL-YLD8	4A	TraesCS4A02G460100	725669159	725673731
MQTL-YLD8	4A	TraesCS4A02G460200	725751513	725752194
MQTL-YLD8	4A	TraesCS4A02G460300	725754926	725755753
MQTL-YLD8	4A	TraesCS4A02G460400	725802018	725802871
MQTL-YLD8	4A	TraesCS4A02G460500	725837165	725838161
MQTL-YLD8	4A	TraesCS4A02G460600	725838700	725839542
MQTL-YLD8	4A	TraesCS4A02G460700	725856978	725857771
MQTL-YLD8	4A	TraesCS4A02G460800	725860155	725860760
MQTL-YLD8	4A	TraesCS4A02G460900	725893175	725893810
MQTL-YLD8	4A	TraesCS4A02G461000	725910621	725911388
MQTL-YLD8	4A	TraesCS4A02G461100	725924628	725925447
MQTL-YLD8	4A	TraesCS4A02G461200	725938477	725943555
MQTL-YLD8	4A	TraesCS4A02G461300	726072899	726082665
MQTL-YLD8	4A	TraesCS4A02G461400	726085740	726089446
MQTL-YLD8	4A	TraesCS4A02G461500	726099950	726100781
MQTL-YLD8	4A	TraesCS4A02G461600	726111949	726116519
MQTL-YLD8	4A	TraesCS4A02G461700	726212990	726216998
MQTL-YLD8	4A	TraesCS4A02G461800	726292466	726300158
MQTL-YLD8	4A	TraesCS4A02G461900	726418616	726419155
MQTL-YLD8	4A	TraesCS4A02G462000	726430580	726432556
MQTL-YLD8	4A	TraesCS4A02G462100	726436070	726441160
MQTL-YLD8	4A	TraesCS4A02G462200	726442154	726444278
MQTL-YLD8	4A	TraesCS4A02G462300	726446203	726447490	Haloacid dehalogenase-like hydrolase domain-containing protein Sgpp [Source:Projected from Arabidopsis thaliana (AT2G38740) UniProtKB/Swiss-Prot;Acc:Q9ZVJ5]
MQTL-YLD8	4A	TraesCS4A02G462400	726511451	726512952
MQTL-YLD8	4A	TraesCS4A02G462500	726576089	726577159
MQTL-YLD8	4A	TraesCS4A02G462600	726672051	726672275
MQTL-YLD8	4A	TraesCS4A02G462700	726695823	726698169
MQTL-YLD8	4A	TraesCS4A02G462800	726717983	726720449
MQTL-YLD8	4A	TraesCS4A02G462900	726962094	726963953
MQTL-YLD8	4A	TraesCS4A02G463000	726963988	726966597
MQTL-YLD8	4A	TraesCS4A02G463100	726977616	726980725
MQTL-YLD8	4A	TraesCS4A02G463200	727051566	727056366
MQTL-YLD8	4A	TraesCS4A02G463300	727114259	727119033
MQTL-YLD8	4A	TraesCS4A02G463400	727127698	727129121
MQTL-YLD8	4A	TraesCS4A02G463500	727190043	727190721
MQTL-YLD8	4A	TraesCS4A02G463600	727268821	727270892
MQTL-YLD8	4A	TraesCS4A02G463800	727745837	727746292
MQTL-YLD8	4A	TraesCS4A02G463900	727841328	727842252
MQTL-YLD8	4A	TraesCS4A02G464000	728084341	728084961
MQTL-YLD8	4A	TraesCS4A02G464100	728085208	728087587	WAT1-related protein [Source:UniProtKB/TrEMBL;Acc:A0A1D5WZT8]
MQTL-YLD8	4A	TraesCS4A02G464200	728088125	728090118	WAT1-related protein [Source:UniProtKB/TrEMBL;Acc:W5DM08]
MQTL-YLD8	4A	TraesCS4A02G464300	728129360	728130502
MQTL-YLD8	4A	TraesCS4A02G464400	728351237	728353284
MQTL-YLD8	4A	TraesCS4A02G464500	728427690	728431426
MQTL-YLD8	4A	TraesCS4A02G464600	728442353	728443552
MQTL-YLD8	4A	TraesCS4A02G464700	728455965	728458756
MQTL-YLD8	4A	TraesCS4A02G464800	728498681	728503800
MQTL-YLD8	4A	TraesCS4A02G464900	728506495	728511279
MQTL-YLD8	4A	TraesCS4A02G465000	728517691	728524395
MQTL-YLD8	4A	TraesCS4A02G465100	728553013	728554313
MQTL-YLD8	4A	TraesCS4A02G465200	728727940	728728955
MQTL-YLD8	4A	TraesCS4A02G465300	728821428	728833444
MQTL-YLD8	4A	TraesCS4A02G465400	728941731	728942431
MQTL-YLD8	4A	TraesCS4A02G465500	729056667	729057863
MQTL-YLD8	4A	TraesCS4A02G465600	729085108	729094603
MQTL-YLD8	4A	TraesCS4A02G465700	729114056	729115132
MQTL-YLD8	4A	TraesCS4A02G465800	729119991	729122925
MQTL-YLD8	4A	TraesCS4A02G465900	729138021	729142814
MQTL-YLD8	4A	TraesCS4A02G466000	729147102	729151818
MQTL-YLD8	4A	TraesCS4A02G466100	729152542	729153351
MQTL-YLD8	4A	TraesCS4A02G466200	729157005	729158929
MQTL-YLD8	4A	TraesCS4A02G466300	729223793	729225656
MQTL-YLD8	4A	TraesCS4A02G466400	729236778	729237923
MQTL-YLD8	4A	TraesCS4A02G466500	729276335	729280414
MQTL-YLD8	4A	TraesCS4A02G466600	729309464	729313167
MQTL-YLD8	4A	TraesCS4A02G466700	729476085	729477069
MQTL-YLD8	4A	TraesCS4A02G466800	729532608	729534169
MQTL-YLD8	4A	TraesCS4A02G466900	729543908	729544465
MQTL-YLD8	4A	TraesCS4A02G467000	729629484	729632289
MQTL-YLD8	4A	TraesCS4A02G467100	729632513	729633448
MQTL-YLD8	4A	TraesCS4A02G467200	729636900	729640227
MQTL-YLD8	4A	TraesCS4A02G467300	729654480	729655595
MQTL-YLD8	4A	TraesCS4A02G467400	729677992	729679038
MQTL-YLD8	4A	TraesCS4A02G467500	729681028	729683209
MQTL-YLD8	4A	TraesCS4A02G467600	729683455	729687244
MQTL-YLD8	4A	TraesCS4A02G467700	729702758	729708846
MQTL-YLD8	4A	TraesCS4A02G467800	729741787	729748169
MQTL-YLD8	4A	TraesCS4A02G467900	729819013	729820754
MQTL-YLD8	4A	TraesCS4A02G468000	729860110	729863845
MQTL-YLD8	4A	TraesCS4A02G468200	730003256	730004464
MQTL-YLD8	4A	TraesCS4A02G468300	730111726	730114199
MQTL-YLD8	4A	TraesCS4A02G468400	730279738	730281535
MQTL-YLD8	4A	TraesCS4A02G468500	730490314	730491363
MQTL-YLD8	4A	TraesCS4A02G468600	730498317	730498777
MQTL-YLD8	4A	TraesCS4A02G468700	730621122	730623179
MQTL-YLD8	4A	TraesCS4A02G468800	730785364	730786910
MQTL-YLD8	4A	TraesCS4A02G468900	730886600	730888541
MQTL-YLD8	4A	TraesCS4A02G469200	731060567	731060905
MQTL-YLD8	4A	TraesCS4A02G469300	731089766	731093409
MQTL-YLD8	4A	TraesCS4A02G469400	731097652	731098851
MQTL-YLD8	4A	TraesCS4A02G469500	731237874	731239466
MQTL-YLD8	4A	TraesCS4A02G469600	731254982	731256565
MQTL-YLD8	4A	TraesCS4A02G469700	731304321	731306303
MQTL-YLD8	4A	TraesCS4A02G469800	731310619	731311667
MQTL-YLD8	4A	TraesCS4A02G469900	731337831	731340635
MQTL-YLD8	4A	TraesCS4A02G470000	731348529	731352641
MQTL-YLD8	4A	TraesCS4A02G470100	731353241	731354765	Expansin [Source:UniProtKB/TrEMBL;Acc:A0A1D5X041]
MQTL-YLD8	4A	TraesCS4A02G470200	731380500	731381569
MQTL-YLD8	4A	TraesCS4A02G470300	731384201	731385447
MQTL-YLD8	4A	TraesCS4A02G470400	731387658	731388845
MQTL-YLD8	4A	TraesCS4A02G470500	731397493	731400686
MQTL-YLD8	4A	TraesCS4A02G470600	731406930	731411478
MQTL-YLD8	4A	TraesCS4A02G470700	731489179	731490730
MQTL-YLD8	4A	TraesCS4A02G470800	731614417	731616777
MQTL-YLD8	4A	TraesCS4A02G470900	731619002	731619373
MQTL-YLD8	4A	TraesCS4A02G471000	731635747	731636964
MQTL-YLD8	4A	TraesCS4A02G471100	731693059	731697828
MQTL-YLD8	4A	TraesCS4A02G471200	731749894	731761183
MQTL-YLD8	4A	TraesCS4A02G471300	731770357	731774695
MQTL-YLD8	4A	TraesCS4A02G471400	731850021	731851331
MQTL-YLD8	4A	TraesCS4A02G471500	732004209	732005808
MQTL-YLD8	4A	TraesCS4A02G471600	732070551	732070847
MQTL-YLD8	4A	TraesCS4A02G471700	732106056	732108050
MQTL-YLD8	4A	TraesCS4A02G471800	732267353	732267691
MQTL-YLD8	4A	TraesCS4A02G471900	732354894	732355298
MQTL-YLD8	4A	TraesCS4A02G472000	732355489	732358287
MQTL-YLD8	4A	TraesCS4A02G472100	732511240	732513094
MQTL-YLD8	4A	TraesCS4A02G472200	732515394	732517349
MQTL-YLD8	4A	TraesCS4A02G472300	732517958	732521891
MQTL-YLD8	4A	TraesCS4A02G472400	732769817	732771721	WAT1-related protein [Source:UniProtKB/TrEMBL;Acc:W5DSQ4]
MQTL-YLD8	4A	TraesCS4A02G472500	732771648	732774321	Ferredoxin--NADP reductase, chloroplastic [Source:UniProtKB/TrEMBL;Acc:A0A1D5X268]
MQTL-YLD8	4A	TraesCS4A02G472600	732778803	732781271
MQTL-YLD8	4A	TraesCS4A02G472700	732788530	732789451
MQTL-YLD8	4A	TraesCS4A02G472800	732813572	732815242
MQTL-YLD8	4A	TraesCS4A02G472900	732919817	732920113
MQTL-YLD8	4A	TraesCS4A02G473000	732959545	732977556
MQTL-YLD8	4A	TraesCS4A02G473100	733118532	733118717
MQTL-YLD8	4A	TraesCS4A02G473200	733388562	733390031
MQTL-YLD8	4A	TraesCS4A02G473300	733420749	733423532
MQTL-YLD8	4A	TraesCS4A02G473400	733430875	733433950
MQTL-YLD8	4A	TraesCS4A02G473500	733558566	733560415
MQTL-YLD8	4A	TraesCS4A02G473600	733604168	733606057
MQTL-YLD8	4A	TraesCS4A02G473700	733631359	733631800
MQTL-YLD8	4A	TraesCS4A02G473800	733638666	733640450
MQTL-YLD8	4A	TraesCS4A02G473900	733670552	733672307
MQTL-YLD8	4A	TraesCS4A02G474000	733693080	733695651	GS-4A [Source:UniProtKB/TrEMBL;Acc:A0A1D5X822]
MQTL-YLD8	4A	TraesCS4A02G474100	733695945	733700152
MQTL-YLD8	4A	TraesCS4A02G474200	733705236	733711789
MQTL-YLD8	4A	TraesCS4A02G474300	733712295	733714594	Site-determining protein [Source:UniProtKB/TrEMBL;Acc:A0A1D5X830]
MQTL-YLD8	4A	TraesCS4A02G474400	733741397	733743053
MQTL-YLD8	4A	TraesCS4A02G474500	733746024	733749121
MQTL-YLD8	4A	TraesCS4A02G474600	733760057	733762355
MQTL-YLD8	4A	TraesCS4A02G474700	733925074	733930454
MQTL-YLD8	4A	TraesCS4A02G474800	733989941	733994648
MQTL-YLD8	4A	TraesCS4A02G474900	733999524	734002546
MQTL-YLD8	4A	TraesCS4A02G475000	734016505	734019100
MQTL-YLD8	4A	TraesCS4A02G475100	734050475	734053813
MQTL-YLD8	4A	TraesCS4A02G475200	734101756	734108378
MQTL-YLD8	4A	TraesCS4A02G475300	734287521	734289666
MQTL-YLD8	4A	TraesCS4A02G475400	734384798	734389060
MQTL-YLD8	4A	TraesCS4A02G475500	734432379	734434565
MQTL-YLD8	4A	TraesCS4A02G475600	734445396	734447094
MQTL-YLD8	4A	TraesCS4A02G475700	734481412	734484647
MQTL-YLD8	4A	TraesCS4A02G475800	734577676	734579857
MQTL-YLD8	4A	TraesCS4A02G475900	734581845	734587928
MQTL-YLD8	4A	TraesCS4A02G476000	734625513	734652037
MQTL-YLD8	4A	TraesCS4A02G476100	734729967	734734889
MQTL-YLD8	4A	TraesCS4A02G476200	734876054	734879430
MQTL-YLD8	4A	TraesCS4A02G476300	734872932	734882760
MQTL-YLD8	4A	TraesCS4A02G476400	734917472	734920300
MQTL-YLD8	4A	TraesCS4A02G476500	735003430	735004119
MQTL-YLD8	4A	TraesCS4A02G476600	735004171	735007260
MQTL-YLD8	4A	TraesCS4A02G476700	735019215	735024746
MQTL-YLD8	4A	TraesCS4A02G476800	735064468	735066009
MQTL-YLD8	4A	TraesCS4A02G476900	735157229	735158104
MQTL-YLD8	4A	TraesCS4A02G477000	735159626	735161334
MQTL-YLD8	4A	TraesCS4A02G477100	735293695	735293958
MQTL-YLD8	4A	TraesCS4A02G477200	735296505	735299112
MQTL-YLD8	4A	TraesCS4A02G477300	735316317	735318259
MQTL-YLD8	4A	TraesCS4A02G477400	735319062	735320189
MQTL-YLD8	4A	TraesCS4A02G477500	735324497	735326935
MQTL-YLD8	4A	TraesCS4A02G477600	735364050	735365048
MQTL-YLD8	4A	TraesCS4A02G477700	735366619	735367923
MQTL-YLD8	4A	TraesCS4A02G477800	735484113	735487946
MQTL-YLD8	4A	TraesCS4A02G477900	735502843	735503939
MQTL-YLD8	4A	TraesCS4A02G478000	735558419	735560367
MQTL-YLD8	4A	TraesCS4A02G478100	735561660	735564515
MQTL-YLD8	4A	TraesCS4A02G478200	735660701	735662302
MQTL-YLD8	4A	TraesCS4A02G478300	735662375	735663019
MQTL-YLD8	4A	TraesCS4A02G478400	735689734	735692931
MQTL-YLD8	4A	TraesCS4A02G478500	735697805	735700151
MQTL-YLD8	4A	TraesCS4A02G478600	735733884	735737744
MQTL-YLD8	4A	TraesCS4A02G478700	735759140	735762619
MQTL-YLD8	4A	TraesCS4A02G478800	735767460	735770980
MQTL-YLD8	4A	TraesCS4A02G478900	735775417	735781156
MQTL-YLD8	4A	TraesCS4A02G479100	735818716	735822988
MQTL-YLD8	4A	TraesCS4A02G479200	736140647	736142484
MQTL-YLD8	4A	TraesCS4A02G479300	736142560	736144400
MQTL-YLD8	4A	TraesCS4A02G479400	736147293	736151145
MQTL-YLD8	4A	TraesCS4A02G479500	736256888	736258538
MQTL-YLD8	4A	TraesCS4A02G479600	736307342	736310594
MQTL-YLD8	4A	TraesCS4A02G479700	736409426	736433739
MQTL-YLD8	4A	TraesCS4A02G479800	736515307	736524203
MQTL-YLD8	4A	TraesCS4A02G479900	736570750	736571964
MQTL-YLD8	4A	TraesCS4A02G480000	736572006	736575036
MQTL-YLD8	4A	TraesCS4A02G480100	736755572	736760974
MQTL-YLD8	4A	TraesCS4A02G480200	736883978	736887181
MQTL-YLD8	4A	TraesCS4A02G480300	736898790	736900703
MQTL-YLD8	4A	TraesCS4A02G480400	736935392	736937198
MQTL-YLD8	4A	TraesCS4A02G480500	736961126	736964437
MQTL-YLD8	4A	TraesCS4A02G480600	737060556	737063770
MQTL-YLD8	4A	TraesCS4A02G480700	737066024	737069591
MQTL-YLD8	4A	TraesCS4A02G480800	737084342	737088863
MQTL-YLD8	4A	TraesCS4A02G480900	737094089	737097918	Mitochondrial pyruvate carrier [Source:UniProtKB/TrEMBL;Acc:W5DSB0]
MQTL-YLD8	4A	TraesCS4A02G481000	737139073	737141114	Glycosyltransferase [Source:UniProtKB/TrEMBL;Acc:A0A1D6RV83]
MQTL-YLD8	4A	TraesCS4A02G481100	737149418	737149759
MQTL-YLD8	4A	TraesCS4A02G481200	737155019	737158174
MQTL-YLD8	4A	TraesCS4A02G481300	737193741	737205895
MQTL-YLD8	4A	TraesCS4A02G481400	737332328	737341420	Protein transport protein sec16 [Source:UniProtKB/TrEMBL;Acc:A0A1D5WZQ4]
MQTL-YLD8	4A	TraesCS4A02G481500	737351867	737353358
MQTL-YLD8	4A	TraesCS4A02G481600	737367096	737369882
MQTL-YLD8	4A	TraesCS4A02G481700	737380115	737386388
MQTL-YLD8	4A	TraesCS4A02G481800	737407729	737412951	Acetyltransferase component of pyruvate dehydrogenase complex [Source:UniProtKB/TrEMBL;Acc:A0A1D5X9E5]
MQTL-YLD8	4A	TraesCS4A02G481900	737442782	737443930
MQTL-YLD8	4A	TraesCS4A02G482000	737479588	737483224
MQTL-YLD8	4A	TraesCS4A02G482100	737483779	737487708
MQTL-YLD8	4A	TraesCS4A02G482300	737535390	737538892
MQTL-YLD8	4A	TraesCS4A02G482400	737707108	737710711
MQTL-YLD8	4A	TraesCS4A02G482500	737737221	737740806
MQTL-YLD8	4A	TraesCS4A02G482600	737827951	737830514
MQTL-YLD8	4A	TraesCS4A02G482700	737841354	737842479
MQTL-YLD8	4A	TraesCS4A02G482800	737845412	737846815
MQTL-YLD8	4A	TraesCS4A02G482900	737944184	737946022
MQTL-YLD8	4A	TraesCS4A02G483000	738033075	738035425
MQTL-YLD8	4A	TraesCS4A02G483100	738256083	738256631
MQTL-YLD8	4A	TraesCS4A02G483200	738350674	738352968
MQTL-YLD8	4A	TraesCS4A02G483300	738378968	738383916
MQTL-YLD8	4A	TraesCS4A02G483400	738389786	738390784
MQTL-YLD8	4A	TraesCS4A02G483500	738390862	738392601
MQTL-YLD8	4A	TraesCS4A02G483600	738513990	738516663	Serine/threonine-protein kinase [Source:UniProtKB/TrEMBL;Acc:W5DMF5]
MQTL-YLD8	4A	TraesCS4A02G483700	738521886	738524087
MQTL-YLD8	4A	TraesCS4A02G483800	738669166	738671129
MQTL-YLD8	4A	TraesCS4A02G483900	738709861	738712087
MQTL-YLD8	4A	TraesCS4A02G484000	738728635	738741184
MQTL-YLD8	4A	TraesCS4A02G484100	738742091	738743500
MQTL-YLD8	4A	TraesCS4A02G484200	738745647	738747297	Protein yippee-like [Source:UniProtKB/TrEMBL;Acc:A0A1D5WXZ0]
MQTL-YLD8	4A	TraesCS4A02G484300	738747439	738754291
MQTL-YLD8	4A	TraesCS4A02G484400	738754635	738758147
MQTL-YLD8	4A	TraesCS4A02G484500	738764025	738768727
MQTL-YLD8	4A	TraesCS4A02G484600	738780809	738784462
MQTL-YLD8	4A	TraesCS4A02G484700	738815309	738816883
MQTL-YLD8	4A	TraesCS4A02G484800	738886426	738890686
MQTL-YLD8	4A	TraesCS4A02G484900	738932767	738935633
MQTL-YLD8	4A	TraesCS4A02G485000	738960730	738964876
MQTL-YLD8	4A	TraesCS4A02G485100	738980242	738983792
MQTL-YLD8	4A	TraesCS4A02G485200	739022048	739022542
MQTL-YLD8	4A	TraesCS4A02G485300	739027364	739039243
MQTL-YLD8	4A	TraesCS4A02G485400	739064735	739068557	Sucrose:fructan 6-fructosyltransferase [Source:UniProtKB/TrEMBL;Acc:Q8W431]
MQTL-YLD8	4A	TraesCS4A02G485500	739079337	739081425
MQTL-YLD8	4A	TraesCS4A02G485600	739129344	739132353
MQTL-YLD8	4A	TraesCS4A02G485700	739151566	739154805
MQTL-YLD8	4A	TraesCS4A02G485800	739272852	739276534
MQTL-YLD8	4A	TraesCS4A02G485900	739310199	739314035
MQTL-YLD8	4A	TraesCS4A02G486000	739415334	739419007
MQTL-YLD8	4A	TraesCS4A02G486100	739520989	739525939
MQTL-YLD8	4A	TraesCS4A02G486200	739584841	739588436
MQTL-YLD8	4A	TraesCS4A02G486300	739593604	739595504
MQTL-YLD8	4A	TraesCS4A02G486400	739595683	739600745
MQTL-YLD8	4A	TraesCS4A02G486500	739605514	739609783
MQTL-YLD8	4A	TraesCS4A02G486600	739627540	739630396
MQTL-YLD8	4A	TraesCS4A02G486700	739642850	739656101
MQTL-YLD8	4A	TraesCS4A02G486800	739680729	739683966
MQTL-YLD8	4A	TraesCS4A02G486900	739733596	739735884
MQTL-YLD8	4A	TraesCS4A02G487000	739760824	739763462
MQTL-YLD8	4A	TraesCS4A02G487100	739790582	739791751
MQTL-YLD8	4A	TraesCS4A02G487200	739791132	739802785
MQTL-YLD8	4A	TraesCS4A02G487300	739804533	739810754
MQTL-YLD8	4A	TraesCS4A02G487400	739815382	739828840
MQTL-YLD8	4A	TraesCS4A02G487500	739831340	739834122
MQTL-YLD8	4A	TraesCS4A02G487600	739860752	739867409
MQTL-YLD8	4A	TraesCS4A02G487700	739868839	739869636
MQTL-YLD8	4A	TraesCS4A02G487800	739870131	739870907
MQTL-YLD8	4A	TraesCS4A02G487900	739887075	739888877
MQTL-YLD8	4A	TraesCS4A02G488000	739905701	739910609
MQTL-YLD8	4A	TraesCS4A02G488100	739914547	739918860
MQTL-YLD8	4A	TraesCS4A02G488200	739979326	739982364
MQTL-YLD8	4A	TraesCS4A02G488300	740015482	740022762
MQTL-YLD8	4A	TraesCS4A02G488400	740059488	740063268
MQTL-YLD8	4A	TraesCS4A02G488500	740065767	740066618
MQTL-YLD8	4A	TraesCS4A02G488600	740071942	740073843
MQTL-YLD8	4A	TraesCS4A02G488700	740121898	740124016
MQTL-YLD8	4A	TraesCS4A02G488800	740147774	740151155
MQTL-YLD8	4A	TraesCS4A02G488900	740177263	740179914
MQTL-YLD8	4A	TraesCS4A02G489000	740209338	740219803
MQTL-YLD8	4A	TraesCS4A02G489100	740269315	740270957
MQTL-YLD8	4A	TraesCS4A02G489200	740306604	740307089
MQTL-YLD8	4A	TraesCS4A02G489300	740307129	740308387
MQTL-YLD8	4A	TraesCS4A02G489400	740346720	740348363
MQTL-YLD8	4A	TraesCS4A02G489500	740348837	740350476
MQTL-YLD8	4A	TraesCS4A02G489600	740350477	740354276
MQTL-YLD8	4A	TraesCS4A02G489700	740375927	740378001
MQTL-YLD8	4A	TraesCS4A02G489800	740438264	740442582
MQTL-YLD8	4A	TraesCS4A02G489900	740445571	740447567
MQTL-YLD8	4A	TraesCS4A02G490000	740452580	740452942
MQTL-YLD8	4A	TraesCS4A02G490100	740456881	740457249
MQTL-YLD8	4A	TraesCS4A02G490200	740495223	740497166
MQTL-YLD8	4A	TraesCS4A02G490300	740538247	740541111
MQTL-YLD8	4A	TraesCS4A02G490400	740566331	740570171
MQTL-YLD8	4A	TraesCS4A02G490500	740587620	740589788
MQTL-YLD8	4A	TraesCS4A02G490600	740589873	740590493
MQTL-YLD8	4A	TraesCS4A02G490700	740602459	740604562
MQTL-YLD8	4A	TraesCS4A02G490800	740656701	740660147
MQTL-YLD8	4A	TraesCS4A02G490900	740865584	740871172
MQTL-YLD8	4A	TraesCS4A02G491000	740872825	740894037
MQTL-YLD8	4A	TraesCS4A02G491100	740926767	740941026
MQTL-YLD8	4A	TraesCS4A02G491200	740949138	740956831
MQTL-YLD8	4A	TraesCS4A02G491300	741019373	741024181
MQTL-YLD8	4A	TraesCS4A02G491400	741045409	741046587
MQTL-YLD8	4A	TraesCS4A02G491482	741106781	741123253
MQTL-YLD8	4A	TraesCS4A02G491600	741158887	741163335
MQTL-YLD8	4A	TraesCS4A02G491700	741313059	741313642
MQTL-YLD8	4A	TraesCS4A02G491800	741330781	741331706
MQTL-YLD8	4A	TraesCS4A02G491900	741344184	741344767
MQTL-YLD8	4A	TraesCS4A02G492000	741388519	741389103
MQTL-YLD8	4A	TraesCS4A02G492100	741420789	741423180
MQTL-YLD8	4A	TraesCS4A02G492200	741427219	741432462
MQTL-YLD8	4A	TraesCS4A02G492300	741480915	741482160
MQTL-YLD8	4A	TraesCS4A02G492400	741484739	741491250
MQTL-YLD8	4A	TraesCS4A02G492500	741536062	741536466
MQTL-YLD8	4A	TraesCS4A02G492600	741545979	741549092	Sucrose synthase [Source:UniProtKB/TrEMBL;Acc:A0A341U026]
MQTL-YLD8	4A	TraesCS4A02G492700	741588190	741588864
MQTL-YLD8	4A	TraesCS4A02G492800	741611300	741611778
MQTL-YLD8	4A	TraesCS4A02G492900	741779038	741780613
MQTL-YLD8	4A	TraesCS4A02G493000	741794959	741795798
MQTL-YLD8	4A	TraesCS4A02G493100	741807357	741807958
MQTL-YLD8	4A	TraesCS4A02G493200	741811772	741814130
MQTL-YLD8	4A	TraesCS4A02G493300	741883434	741887849
MQTL-YLD8	4A	TraesCS4A02G493400	741971119	741975308
MQTL-YLD8	4A	TraesCS4A02G493500	742019717	742023452
MQTL-YLD8	4A	TraesCS4A02G493600	742032665	742036031
MQTL-YLD8	4A	TraesCS4A02G493700	742074564	742078136
MQTL-YLD8	4A	TraesCS4A02G493800	742138157	742138912
MQTL-YLD8	4A	TraesCS4A02G493900	742156326	742161218
MQTL-YLD8	4A	TraesCS4A02G494000	742163273	742165522
MQTL-YLD8	4A	TraesCS4A02G494100	742267879	742271007
MQTL-YLD8	4A	TraesCS4A02G494200	742271059	742271664
MQTL-YLD8	4A	TraesCS4A02G494300	742273887	742278356
MQTL-YLD8	4A	TraesCS4A02G494400	742280559	742290286
MQTL-YLD8	4A	TraesCS4A02G494500	742312166	742314735
MQTL-YLD8	4A	TraesCS4A02G494600	742319632	742322309
MQTL-YLD8	4A	TraesCS4A02G494700	742332887	742338384	Acyl-coenzyme A oxidase [Source:UniProtKB/TrEMBL;Acc:W5DVJ7]
MQTL-YLD8	4A	TraesCS4A02G494800	742362733	742368151
MQTL-YLD8	4A	TraesCS4A02G494900	742368570	742371125
MQTL-YLD8	4A	TraesCS4A02G495000	742371318	742376135
MQTL-YLD8	4A	TraesCS4A02G495100	742377076	742382643	Terpene cyclase/mutase family member [Source:UniProtKB/TrEMBL;Acc:A0A1D5WY88]
MQTL-YLD8	4A	TraesCS4A02G495200	742383011	742386222
MQTL-YLD8	4A	TraesCS4A02G495300	742430923	742431288
MQTL-YLD8	4A	TraesCS4A02G495400	742454209	742459028
MQTL-YLD8	4A	TraesCS4A02G495500	742548091	742553822
MQTL-YLD8	4A	TraesCS4A02G495600	742554340	742559621
MQTL-YLD8	4A	TraesCS4A02G495700	742562606	742566907
MQTL-YLD8	4A	TraesCS4A02G495800	742575091	742581168
MQTL-YLD8	4A	TraesCS4A02G495900	742584844	742586636
MQTL-YLD8	4A	TraesCS4A02G496000	742605536	742607160
MQTL-YLD8	4A	TraesCS4A02G496100	742750935	742752323	Sulfotransferase [Source:UniProtKB/TrEMBL;Acc:A0A1D5WYR4]
MQTL-YLD8	4A	TraesCS4A02G496200	742788909	742789175
MQTL-YLD8	4A	TraesCS4A02G496300	742789395	742790290	Dirigent protein [Source:UniProtKB/TrEMBL;Acc:A0A1D5WYR3]
MQTL-YLD8	4A	TraesCS4A02G496400	742820864	742850059	Terpene cyclase/mutase family member [Source:UniProtKB/TrEMBL;Acc:A0A341TYF4]
MQTL-YLD8	4A	TraesCS4A02G496500	742890683	742892781
MQTL-YLD8	4A	TraesCS4A02G496600	743110386	743112588
MQTL-YLD8	4A	TraesCS4A02G496700	743125364	743128760
MQTL-YLD8	4A	TraesCS4A02G496800	743156018	743159114
MQTL-YLD8	4A	TraesCS4A02G496900	743181826	743184907
MQTL-YLD8	4A	TraesCS4A02G497000	743225176	743228547
MQTL-YLD8	4A	TraesCS4A02G497100	743324437	743325630
MQTL-YLD8	4A	TraesCS4A02G497200	743330224	743336473
MQTL-YLD8	4A	TraesCS4A02G497300	743346078	743347216
MQTL-YLD8	4A	TraesCS4A02G497400	743389852	743391509
MQTL-YLD8	4A	TraesCS4A02G497500	743400218	743402959
MQTL-YLD8	4A	TraesCS4A02G497600	743446655	743448265
MQTL-YLD8	4A	TraesCS4A02G497700	743504907	743505176
MQTL-YLD8	4A	TraesCS4A02G497800	743552934	743565036
MQTL-YLD8	4A	TraesCS4A02G497900	743674850	743676472
MQTL-YLD8	4A	TraesCS4A02G498000	743680277	743680807	Thaumatin-like protein [Source:UniProtKB/TrEMBL;Acc:Q41584]
MQTL-YLD8	4A	TraesCS4A02G498100	743748235	743749019
MQTL-YLD8	4A	TraesCS4A02G498200	743829596	743846920	Terpene cyclase/mutase family member [Source:UniProtKB/TrEMBL;Acc:A0A1D5WZ94]
MQTL-YLD8	4A	TraesCS4A02G498300	743866825	743868868
MQTL-YLD8	4A	TraesCS4A02G498400	743919790	743924068
MQTL-YLD8	4A	TraesCS4A02G498600	743948594	743955168
MQTL-YLD8	4A	TraesCS4A02G498700	743977121	743979683	RING-type E3 ubiquitin transferase [Source:UniProtKB/TrEMBL;Acc:A0A341U091]
MQTL-YLD8	4A	TraesCS4A02G498800	743982062	743983737
MQTL-YLD8	4A	TraesCS4A02G498900	743986439	743987373
MQTL-YLD8	4A	TraesCS4A02G499000	744030698	744032330
MQTL-YLD8	4A	TraesCS4A02G499100	744200357	744222409
MQTL-YLD8	4A	TraesCS4A02G499200	744274734	744276074
MQTL-YLD8	4A	TraesCS4A02G499300	744303674	744304704

## Sheet: 4B
MQTL	Chr No.	Gene ID	Gene start (bp)	Gene end (bp)	Gene description
MQTL-YLD9	4B	TraesCS4B02G207600	443451295	443454743
MQTL-YLD9	4B	TraesCS4B02G207700	443813803	443819028
MQTL-YLD9	4B	TraesCS4B02G207800	444107871	444114307	Oxysterol-binding protein-related protein 3C [Source:Projected from Arabidopsis thaliana (AT5G59420) UniProtKB/Swiss-Prot;Acc:Q93Y40]
MQTL-YLD9	4B	TraesCS4B02G207900	444840351	444842590
MQTL-YLD9	4B	TraesCS4B02G208000	445228630	445231323	Laccase [Source:UniProtKB/TrEMBL;Acc:A0A1D5XGW4]
MQTL-YLD9	4B	TraesCS4B02G208100	445240520	445241427
MQTL-YLD9	4B	TraesCS4B02G208200	445273176	445278333	tRNA (guanine(26)-N(2))-dimethyltransferase [Source:UniProtKB/TrEMBL;Acc:A0A341U5X1]
MQTL-YLD9	4B	TraesCS4B02G208500	445645336	445650440
MQTL-YLD9	4B	TraesCS4B02G208600	445842921	445845979	SDIR1 [Source:Projected from Arabidopsis thaliana (AT3G55530) UniProtKB/TrEMBL;Acc:A0A178V9G1]
MQTL-YLD9	4B	TraesCS4B02G208700	446200216	446201887
MQTL-YLD9	4B	TraesCS4B02G208800	446329857	446331227	Pentatricopeptide repeat-containing protein At5g59600 [Source:Projected from Arabidopsis thaliana (AT5G59600) UniProtKB/Swiss-Prot;Acc:Q9FGR2]
MQTL-YLD9	4B	TraesCS4B02G208900	446331366	446335170	Fes1B [Source:Projected from Arabidopsis thaliana (AT3G53800) UniProtKB/TrEMBL;Acc:Q9M346]
MQTL-YLD9	4B	TraesCS4B02G209000	446335367	446340845
MQTL-YLD9	4B	TraesCS4B02G209100	446342814	446344246
MQTL-YLD9	4B	TraesCS4B02G209200	446515696	446520901
MQTL-YLD9	4B	TraesCS4B02G209300	446733146	446736532	RNA polymerase sigma factor [Source:UniProtKB/TrEMBL;Acc:A0A1D5XK55]
MQTL-YLD9	4B	TraesCS4B02G209400	446853350	446854286
MQTL-YLD9	4B	TraesCS4B02G209500	446854448	446858380
MQTL-YLD9	4B	TraesCS4B02G209600	447365094	447366782
MQTL-YLD9	4B	TraesCS4B02G209700	447441405	447451240
MQTL-YLD9	4B	TraesCS4B02G209800	447456495	447458013	AT-hook motif nuclear-localized protein [Source:UniProtKB/TrEMBL;Acc:A0A1D5XG20]
MQTL-YLD9	4B	TraesCS4B02G209900	448309261	448313425
MQTL-YLD9	4B	TraesCS4B02G210000	448531386	448535453
MQTL-YLD9	4B	TraesCS4B02G210100	448801678	448803545	Serine/threonine protein phosphatase 2C 30 [Source:UniProtKB/TrEMBL;Acc:A0A142DDU5]
MQTL-YLD9	4B	TraesCS4B02G210200	448885224	448885988
MQTL-YLD9	4B	TraesCS4B02G210300	449014009	449016482
MQTL-YLD9	4B	TraesCS4B02G210400	449122533	449125620
MQTL-YLD9	4B	TraesCS4B02G210600	449128767	449134380
MQTL-YLD9	4B	TraesCS4B02G210700	449189662	449192806
MQTL-YLD9	4B	TraesCS4B02G210800	449303901	449307890	Serine/threonine-protein phosphatase [Source:UniProtKB/TrEMBL;Acc:A0A341UEI2]
MQTL-YLD9	4B	TraesCS4B02G210900	449502449	449507235	DA1-related protein 2 [Source:Projected from Arabidopsis thaliana (AT2G39830) TAIR;Acc:AT2G39830]
MQTL-YLD9	4B	TraesCS4B02G211000	449510245	449513765
MQTL-YLD9	4B	TraesCS4B02G211100	449519018	449519860
MQTL-YLD9	4B	TraesCS4B02G211200	449639932	449648525
MQTL-YLD9	4B	TraesCS4B02G211300	449645162	449648539
MQTL-YLD9	4B	TraesCS4B02G211400	449766860	449768630
MQTL-YLD9	4B	TraesCS4B02G211500	449809907	449814980
MQTL-YLD9	4B	TraesCS4B02G211600	449928263	449929059
MQTL-YLD9	4B	TraesCS4B02G211700	450105594	450106839
MQTL-YLD9	4B	TraesCS4B02G211800	450116242	450122231
MQTL-YLD9	4B	TraesCS4B02G211900	450448963	450455462	SH3 domain-containing protein 1 [Source:Projected from Arabidopsis thaliana (AT1G31440) UniProtKB/Swiss-Prot;Acc:Q9C865]
MQTL-YLD9	4B	TraesCS4B02G212000	450456153	450477612
MQTL-YLD9	4B	TraesCS4B02G212200	450482385	450483485
MQTL-YLD9	4B	TraesCS4B02G212300	450685618	450686570
MQTL-YLD9	4B	TraesCS4B02G212400	450861298	450863255
MQTL-YLD9	4B	TraesCS4B02G212500	450908961	450913912
MQTL-YLD9	4B	TraesCS4B02G212600	450914133	450916163
MQTL-YLD9	4B	TraesCS4B02G212700	450917364	450932365
MQTL-YLD9	4B	TraesCS4B02G212800	451468493	451475125
MQTL-YLD9	4B	TraesCS4B02G212900	451480373	451481325
MQTL-YLD9	4B	TraesCS4B02G213000	451488867	451490245
MQTL-YLD9	4B	TraesCS4B02G213100	451490270	451491032
MQTL-YLD9	4B	TraesCS4B02G213200	451491521	451504500
MQTL-YLD9	4B	TraesCS4B02G213400	451901619	451904321
MQTL-YLD9	4B	TraesCS4B02G213500	451908110	451911161
MQTL-YLD9	4B	TraesCS4B02G213600	452718478	452723465	RPL4 [Source:Projected from Arabidopsis thaliana (AT1G07320) UniProtKB/TrEMBL;Acc:A0A384KN11]
MQTL-YLD9	4B	TraesCS4B02G213700	452731322	452735374	Peroxisomal nicotinamide adenine dinucleotide carrier [Source:Projected from Arabidopsis thaliana (AT2G39970) UniProtKB/Swiss-Prot;Acc:O04200]
MQTL-YLD9	4B	TraesCS4B02G213800	453079896	453081704
MQTL-YLD9	4B	TraesCS4B02G213900	453245229	453247407	Josephin-like protein [Source:Projected from Arabidopsis thaliana (AT2G29640) UniProtKB/Swiss-Prot;Acc:O82391]
MQTL-YLD9	4B	TraesCS4B02G214000	453247688	453253575
MQTL-YLD9	4B	TraesCS4B02G214100	453758181	453767343	p-loop containing nucleoside triphosphate hydrolases superfamily protein [Source:Projected from Arabidopsis thaliana (AT1G04730) UniProtKB/TrEMBL;Acc:F4I5S3]
MQTL-YLD9	4B	TraesCS4B02G214200	453771311	453772759
MQTL-YLD9	4B	TraesCS4B02G214400	453778611	453780802
MQTL-YLD9	4B	TraesCS4B02G214500	454032978	454037357
MQTL-YLD9	4B	TraesCS4B02G214600	454038184	454041880
MQTL-YLD9	4B	TraesCS4B02G214700	454038941	454039404
MQTL-YLD9	4B	TraesCS4B02G214800	454513799	454518599	LOH2 [Source:Projected from Arabidopsis thaliana (AT3G19260) UniProtKB/TrEMBL;Acc:A0A178VL39]
MQTL-YLD9	4B	TraesCS4B02G214900	454523061	454523390
MQTL-YLD9	4B	TraesCS4B02G215000	454646600	454649973
MQTL-YLD9	4B	TraesCS4B02G215100	454695599	454700622
MQTL-YLD9	4B	TraesCS4B02G215200	454704758	454707530
MQTL-YLD9	4B	TraesCS4B02G215300	454923053	454924792
MQTL-YLD9	4B	TraesCS4B02G215400	455011130	455012348
MQTL-YLD9	4B	TraesCS4B02G215500	455020349	455023820
MQTL-YLD9	4B	TraesCS4B02G215600	455025052	455028098
MQTL-YLD9	4B	TraesCS4B02G215700	455363597	455365538	Scarecrow-like protein 26 [Source:Projected from Arabidopsis thaliana (AT4G08250) UniProtKB/Swiss-Prot;Acc:Q9SUF5]
MQTL-YLD9	4B	TraesCS4B02G215800	455615441	455616792
MQTL-YLD9	4B	TraesCS4B02G215900	455618048	455623755
MQTL-YLD9	4B	TraesCS4B02G216000	455754699	455757245	Serine/threonine-protein kinase [Source:UniProtKB/TrEMBL;Acc:A0A1D5XF65]
MQTL-YLD9	4B	TraesCS4B02G216100	455908697	455910356
MQTL-YLD9	4B	TraesCS4B02G216200	455979617	455980055	HVA22-like protein [Source:UniProtKB/TrEMBL;Acc:A0A1D5XF63]
MQTL-YLD9	4B	TraesCS4B02G216300	456346939	456352352	Eukaryotic translation initiation factor NCBP [Source:Projected from Arabidopsis thaliana (AT5G18110) UniProtKB/Swiss-Prot;Acc:Q9FK59]
MQTL-YLD9	4B	TraesCS4B02G216400	456361166	456363356
MQTL-YLD9	4B	TraesCS4B02G216500	456379902	456381294
MQTL-YLD9	4B	TraesCS4B02G216600	456382131	456396554
MQTL-YLD9	4B	TraesCS4B02G216700	456594135	456598490
MQTL-YLD9	4B	TraesCS4B02G216800	456605770	456609372	PYM [Source:Projected from Arabidopsis thaliana (AT1G11400) UniProtKB/TrEMBL;Acc:A0A178W3L1]
MQTL-YLD9	4B	TraesCS4B02G216900	457049370	457052911
MQTL-YLD9	4B	TraesCS4B02G217000	457407331	457417449
MQTL-YLD9	4B	TraesCS4B02G217100	457770322	457771413
MQTL-YLD9	4B	TraesCS4B02G217200	457796454	457804287
MQTL-YLD9	4B	TraesCS4B02G217300	458124485	458126550	Phospholipase A2 family protein [Source: Projected from Oryza sativa (Os03g0261100)]
MQTL-YLD9	4B	TraesCS4B02G217400	458456678	458460338
MQTL-YLD9	4B	TraesCS4B02G217500	458953240	458953491	Similar to CLE family OsCLE302 protein [Source: Projected from Oryza sativa (Os03g0260432)]
MQTL-YLD9	4B	TraesCS4B02G217600	459067083	459073231
MQTL-YLD9	4B	TraesCS4B02G217700	459073746	459075725
MQTL-YLD9	4B	TraesCS4B02G217800	459921514	459925431
MQTL-YLD9	4B	TraesCS4B02G217900	459938590	459943870
MQTL-YLD9	4B	TraesCS4B02G218000	459945103	459947369
MQTL-YLD9	4B	TraesCS4B02G218100	460030426	460032419
MQTL-YLD9	4B	TraesCS4B02G218300	460155268	460156961
MQTL-YLD9	4B	TraesCS4B02G218400	460161066	460162499
MQTL-YLD9	4B	TraesCS4B02G218500	460331366	460339440
MQTL-YLD9	4B	TraesCS4B02G218700	460567475	460568214
MQTL-YLD9	4B	TraesCS4B02G218800	460781940	460783658
MQTL-YLD9	4B	TraesCS4B02G218900	460868752	460870328
MQTL-YLD9	4B	TraesCS4B02G219000	461190748	461193795
MQTL-YLD9	4B	TraesCS4B02G219100	461194546	461196591	COX assembly mitochondrial protein [Source:UniProtKB/TrEMBL;Acc:W5E609]
MQTL-YLD9	4B	TraesCS4B02G219200	461734398	461737276
MQTL-YLD9	4B	TraesCS4B02G219300	462204417	462205679
MQTL-YLD9	4B	TraesCS4B02G219400	462211619	462212752
MQTL-YLD9	4B	TraesCS4B02G219500	462215688	462215963
MQTL-YLD9	4B	TraesCS4B02G219600	462216244	462220079
MQTL-YLD9	4B	TraesCS4B02G219700	462220791	462238540	Rho GTPase-activating protein REN1 [Source:Projected from Arabidopsis thaliana (AT4G24580) UniProtKB/Swiss-Prot;Acc:F4JQZ3]
MQTL-YLD9	4B	TraesCS4B02G219800	462504682	462510963	Imidazole glycerol phosphate synthase hisHF [Source:UniProtKB/TrEMBL;Acc:W5E789]
MQTL-YLD9	4B	TraesCS4B02G219900	462536088	462536970
MQTL-YLD9	4B	TraesCS4B02G220000	462592105	462593024
MQTL-YLD9	4B	TraesCS4B02G220100	462696728	462697625
MQTL-YLD9	4B	TraesCS4B02G220200	463208678	463213325
MQTL-YLD9	4B	TraesCS4B02G220400	463580208	463584477
MQTL-YLD9	4B	TraesCS4B02G220500	463709244	463715223	Beta-galactosidase [Source:UniProtKB/TrEMBL;Acc:A0A1D5XH74]
MQTL-YLD9	4B	TraesCS4B02G220700	464156491	464161145
MQTL-YLD9	4B	TraesCS4B02G220800	464163479	464167927	Chorismate synthase [Source:UniProtKB/TrEMBL;Acc:W5E7H1]
MQTL-YLD9	4B	TraesCS4B02G220900	464217201	464226536
MQTL-YLD9	4B	TraesCS4B02G221000	464953308	464955403	Patatin [Source:UniProtKB/TrEMBL;Acc:A0A1D5XK88]
MQTL-YLD9	4B	TraesCS4B02G221100	465026332	465029543
MQTL-YLD9	4B	TraesCS4B02G221200	465457589	465462309
MQTL-YLD9	4B	TraesCS4B02G221300	465476934	465487940
MQTL-YLD9	4B	TraesCS4B02G221400	465731837	465737985
MQTL-YLD9	4B	TraesCS4B02G221500	465741524	465743760
MQTL-YLD9	4B	TraesCS4B02G221600	465777826	465780475
MQTL-YLD9	4B	TraesCS4B02G221700	466016166	466021927
MQTL-YLD9	4B	TraesCS4B02G221800	466058377	466059930
MQTL-YLD9	4B	TraesCS4B02G221900	466589019	466593016	Phosphomevalonate kinase, peroxisomal [Source:Projected from Arabidopsis thaliana (AT1G31910) UniProtKB/Swiss-Prot;Acc:Q9C6T1]
MQTL-YLD9	4B	TraesCS4B02G222000	466640087	466640805
MQTL-YLD9	4B	TraesCS4B02G222100	466696861	466701030	Long chain base biosynthesis protein 1 [Source:Projected from Arabidopsis thaliana (AT4G36480) UniProtKB/Swiss-Prot;Acc:Q94IB8]
MQTL-YLD9	4B	TraesCS4B02G222200	466785791	466788026
MQTL-YLD9	4B	TraesCS4B02G222300	466960623	466965434
MQTL-YLD9	4B	TraesCS4B02G222400	466967552	466969914
MQTL-YLD9	4B	TraesCS4B02G222500	467100632	467102584
MQTL-YLD9	4B	TraesCS4B02G222600	467108094	467111498
MQTL-YLD9	4B	TraesCS4B02G222700	467271000	467278387	V-type proton ATPase subunit a [Source:UniProtKB/TrEMBL;Acc:A0A1D5XH30]
MQTL-YLD9	4B	TraesCS4B02G222800	467348777	467349040
MQTL-YLD9	4B	TraesCS4B02G222900	467711906	467712732
MQTL-YLD9	4B	TraesCS4B02G223000	467716892	467718672	Histone-fold domain containing protein [Source: Projected from Oryza sativa (Os03g0251350)]
MQTL-YLD9	4B	TraesCS4B02G223100	467796585	467799257
MQTL-YLD9	4B	TraesCS4B02G223200	467802675	467803854
MQTL-YLD9	4B	TraesCS4B02G223300	467902662	467906957	HVA22-like protein [Source:UniProtKB/TrEMBL;Acc:W5E2M0]
MQTL-YLD9	4B	TraesCS4B02G223400	467908832	467912924
MQTL-YLD9	4B	TraesCS4B02G223500	467914778	467919130
MQTL-YLD9	4B	TraesCS4B02G223600	468001132	468001823
MQTL-YLD9	4B	TraesCS4B02G223700	468048651	468052030	GAE5 [Source:Projected from Arabidopsis thaliana (AT4G12250) UniProtKB/TrEMBL;Acc:A0A178UUD1]
MQTL-YLD9	4B	TraesCS4B02G223800	468236306	468240989
MQTL-YLD9	4B	TraesCS4B02G223900	468272524	468276980
MQTL-YLD9	4B	TraesCS4B02G224000	468454066	468455922
MQTL-YLD9	4B	TraesCS4B02G224100	468663172	468671188
MQTL-YLD9	4B	TraesCS4B02G224200	469011404	469016751	Autophagy-related protein 9 [Source:UniProtKB/TrEMBL;Acc:W5E5Q2]
MQTL-YLD9	4B	TraesCS4B02G224300	469033316	469036307
MQTL-YLD9	4B	TraesCS4B02G224400	469246736	469249043
MQTL-YLD9	4B	TraesCS4B02G224500	469504166	469511139
MQTL-YLD9	4B	TraesCS4B02G224600	470295844	470297889
MQTL-YLD9	4B	TraesCS4B02G224700	470962284	470971929
MQTL-YLD9	4B	TraesCS4B02G224800	470972084	470973002
MQTL-YLD9	4B	TraesCS4B02G224900	471329215	471337453
MQTL-YLD9	4B	TraesCS4B02G225000	471337870	471338390	Histone H4 variant TH011 [Source:UniProtKB/Swiss-Prot;Acc:P62785]
MQTL-YLD9	4B	TraesCS4B02G225100	471652129	471654704
MQTL-YLD9	4B	TraesCS4B02G225200	471774693	471776151
MQTL-YLD9	4B	TraesCS4B02G225300	471953237	471957017
MQTL-YLD9	4B	TraesCS4B02G225400	471956388	471957572	Chloroplast small heat shock protein [Source:UniProtKB/TrEMBL;Acc:Q9SBB7]
MQTL-YLD9	4B	TraesCS4B02G225500	472133279	472134919	3-ketoacyl-CoA synthase [Source:UniProtKB/TrEMBL;Acc:A0A341U1L8]
MQTL-YLD9	4B	TraesCS4B02G225600	472207152	472208444	Salt tolerant-related protein [Source:UniProtKB/TrEMBL;Acc:A0A1D5XNI8]
MQTL-YLD9	4B	TraesCS4B02G225700	472210780	472212029
MQTL-YLD9	4B	TraesCS4B02G225800	472237397	472238490
MQTL-YLD9	4B	TraesCS4B02G226000	472423654	472429223
MQTL-YLD9	4B	TraesCS4B02G226100	472485580	472493684
MQTL-YLD9	4B	TraesCS4B02G226200	472640782	472641321
MQTL-YLD9	4B	TraesCS4B02G226300	472672041	472672860
MQTL-YLD9	4B	TraesCS4B02G226400	473104501	473107351
MQTL-YLD9	4B	TraesCS4B02G226500	473568648	473572265
MQTL-YLD9	4B	TraesCS4B02G226600	473578812	473580153
MQTL-YLD9	4B	TraesCS4B02G226700	473866797	473868871	Glycosyltransferase [Source:UniProtKB/TrEMBL;Acc:A0A1D6D726]
MQTL-YLD9	4B	TraesCS4B02G226800	474377924	474380699
MQTL-YLD9	4B	TraesCS4B02G226900	474384371	474389024
MQTL-YLD9	4B	TraesCS4B02G227000	475192569	475195958
MQTL-YLD9	4B	TraesCS4B02G227100	475247354	475256784
MQTL-YLD9	4B	TraesCS4B02G227200	475802583	475806953
MQTL-YLD9	4B	TraesCS4B02G227300	475810763	475813477	Actin-depolymerizing factor 5 [Source:UniProtKB/TrEMBL;Acc:W5E3Q5]
MQTL-YLD9	4B	TraesCS4B02G227400	476063643	476066681	Subtilisin-like protease SBT1.6 [Source:Projected from Arabidopsis thaliana (AT4G34980) UniProtKB/Swiss-Prot;Acc:O49607]
MQTL-YLD9	4B	TraesCS4B02G227500	476184763	476190006
MQTL-YLD9	4B	TraesCS4B02G227600	476265090	476266676
MQTL-YLD9	4B	TraesCS4B02G227700	476358225	476361778
MQTL-YLD9	4B	TraesCS4B02G227800	476362157	476372635	Cell cycle checkpoint protein RAD17 [Source:Projected from Arabidopsis thaliana (AT5G66130) UniProtKB/Swiss-Prot;Acc:Q9MBA3]
MQTL-YLD9	4B	TraesCS4B02G227900	476570584	476571524
MQTL-YLD9	4B	TraesCS4B02G228000	476854821	476858260
MQTL-YLD9	4B	TraesCS4B02G228100	477144839	477147127	Putative pentatricopeptide repeat-containing protein At3g49142 [Source:Projected from Arabidopsis thaliana (AT3G49142) UniProtKB/Swiss-Prot;Acc:P0C899]
MQTL-YLD9	4B	TraesCS4B02G228200	477222946	477230431
MQTL-YLD9	4B	TraesCS4B02G228300	477227193	477230432
MQTL-YLD9	4B	TraesCS4B02G228400	477236492	477238482
MQTL-YLD9	4B	TraesCS4B02G228500	479151678	479156978
MQTL-YLD9	4B	TraesCS4B02G228600	479226496	479230212
MQTL-YLD9	4B	TraesCS4B02G228700	479397918	479399629	RING-type E3 ubiquitin transferase [Source:UniProtKB/TrEMBL;Acc:A0A1D5XKU6]
MQTL-YLD9	4B	TraesCS4B02G228900	479673310	479677211	Translocase of chloroplast [Source:UniProtKB/TrEMBL;Acc:W5DXF3]
MQTL-YLD9	4B	TraesCS4B02G229000	479677297	479681876
MQTL-YLD9	4B	TraesCS4B02G229100	480046625	480055011
MQTL-YLD9	4B	TraesCS4B02G229200	480059499	480060230
MQTL-YLD9	4B	TraesCS4B02G229300	480060832	480064801	Protein OBERON 3 [Source:Projected from Arabidopsis thaliana (AT1G14740) UniProtKB/Swiss-Prot;Acc:Q94B71]
MQTL-YLD9	4B	TraesCS4B02G229400	480062932	480064407
MQTL-YLD9	4B	TraesCS4B02G229500	480590209	480593470	Xyloglucan endotransglucosylase/hydrolase [Source:UniProtKB/TrEMBL;Acc:A0A1D5XM78]
MQTL-YLD9	4B	TraesCS4B02G229600	480593455	480599587
MQTL-YLD9	4B	TraesCS4B02G229700	480651270	480658071
MQTL-YLD9	4B	TraesCS4B02G229800	480834046	480835343
MQTL-YLD9	4B	TraesCS4B02G229900	480918675	480922831
MQTL-YLD9	4B	TraesCS4B02G230000	480923529	480925936	Purple acid phosphatase [Source:UniProtKB/TrEMBL;Acc:A0A341UF74]
MQTL-YLD9	4B	TraesCS4B02G230100	481233765	481237258
MQTL-YLD9	4B	TraesCS4B02G230200	481492440	481493409
MQTL-YLD9	4B	TraesCS4B02G230300	481521411	481523605	Cyclin-J18 [Source:Projected from Arabidopsis thaliana (AT2G01905) UniProtKB/Swiss-Prot;Acc:Q9C5X2]
MQTL-YLD9	4B	TraesCS4B02G230500	481598252	481604285
MQTL-YLD9	4B	TraesCS4B02G230600	481637504	481641254
MQTL-YLD9	4B	TraesCS4B02G230700	481801117	481802807
MQTL-YLD9	4B	TraesCS4B02G230800	482137122	482141384
MQTL-YLD9	4B	TraesCS4B02G230900	482653246	482667381	Anaphase-promoting complex subunit 6 [Source:Projected from Arabidopsis thaliana (AT1G78770) UniProtKB/Swiss-Prot;Acc:B3DNN5]
MQTL-YLD9	4B	TraesCS4B02G231000	482778235	482779032
MQTL-YLD9	4B	TraesCS4B02G231100	482779571	482780200
MQTL-YLD9	4B	TraesCS4B02G231200	482978106	482978756
MQTL-YLD9	4B	TraesCS4B02G231300	482983429	482985295
MQTL-YLD9	4B	TraesCS4B02G231400	483333116	483335523	Glutamate decarboxylase [Source:UniProtKB/TrEMBL;Acc:A0A341U6L0]
MQTL-YLD9	4B	TraesCS4B02G231500	483508916	483514108
MQTL-YLD9	4B	TraesCS4B02G231600	483514698	483515750
MQTL-YLD9	4B	TraesCS4B02G231700	483578024	483584267
MQTL-YLD9	4B	TraesCS4B02G231800	483697193	483700020
MQTL-YLD9	4B	TraesCS4B02G231900	483744051	483750431	RNA-dependent RNA polymerase [Source:UniProtKB/TrEMBL;Acc:A0A341U6L5]
MQTL-YLD9	4B	TraesCS4B02G232000	483751248	483755172
MQTL-YLD9	4B	TraesCS4B02G232100	483759462	483763425
MQTL-YLD9	4B	TraesCS4B02G232200	483763857	483765740
MQTL-YLD9	4B	TraesCS4B02G232300	483766139	483770123
MQTL-YLD9	4B	TraesCS4B02G232400	483905778	483910097
MQTL-YLD9	4B	TraesCS4B02G232500	483937686	483939429
MQTL-YLD9	4B	TraesCS4B02G232600	483939506	483941445
MQTL-YLD9	4B	TraesCS4B02G232700	483946615	483948494	Peroxidase [Source:UniProtKB/TrEMBL;Acc:A0A1D5XIH8]
MQTL-YLD9	4B	TraesCS4B02G232800	483950844	483952878	Peroxidase [Source:UniProtKB/TrEMBL;Acc:A0A1D5XIH9]
MQTL-YLD9	4B	TraesCS4B02G232900	484094941	484104287
MQTL-YLD9	4B	TraesCS4B02G233000	484104545	484106134	Peroxidase [Source:UniProtKB/TrEMBL;Acc:A0A1D5XJY6]
MQTL-YLD9	4B	TraesCS4B02G233100	484580244	484582127
MQTL-YLD9	4B	TraesCS4B02G233300	484769949	484774796
MQTL-YLD9	4B	TraesCS4B02G233400	485546311	485553627
MQTL-YLD9	4B	TraesCS4B02G233500	486082421	486096597
MQTL-YLD9	4B	TraesCS4B02G233600	486205647	486208589
MQTL-YLD9	4B	TraesCS4B02G233700	486263377	486271990	Coatomer subunit gamma [Source:UniProtKB/TrEMBL;Acc:W5E2L4]
MQTL-YLD9	4B	TraesCS4B02G233800	486275336	486283574
MQTL-YLD9	4B	TraesCS4B02G233900	486283716	486286862
MQTL-YLD9	4B	TraesCS4B02G234000	487268229	487273455
MQTL-YLD9	4B	TraesCS4B02G234100	487768400	487774294
MQTL-YLD9	4B	TraesCS4B02G234200	488258196	488261962
MQTL-YLD9	4B	TraesCS4B02G234300	488678736	488680153
MQTL-YLD9	4B	TraesCS4B02G234400	488694180	488697421	AP complex subunit sigma [Source:UniProtKB/TrEMBL;Acc:A0A1D5XMZ4]
MQTL-YLD9	4B	TraesCS4B02G234500	488890568	488894962
MQTL-YLD9	4B	TraesCS4B02G234600	489087478	489090964
MQTL-YLD9	4B	TraesCS4B02G234700	489293340	489294603
MQTL-YLD9	4B	TraesCS4B02G234800	489647704	489650582	Protein DETOXIFICATION [Source:UniProtKB/TrEMBL;Acc:A0A1D5XHL6]
MQTL-YLD9	4B	TraesCS4B02G234900	489671271	489675896
MQTL-YLD9	4B	TraesCS4B02G235000	490667276	490670022	Poly [ADP-ribose] polymerase [Source:UniProtKB/TrEMBL;Acc:W5E4H5]
MQTL-YLD9	4B	TraesCS4B02G235100	491016693	491022782	Inositol-tetrakisphosphate 1-kinase [Source:UniProtKB/TrEMBL;Acc:A0A341U938]
MQTL-YLD9	4B	TraesCS4B02G235200	491039876	491042395
MQTL-YLD9	4B	TraesCS4B02G235300	491463852	491466435
MQTL-YLD9	4B	TraesCS4B02G235400	491790771	491799486	Branched-chain-amino-acid aminotransferase [Source:UniProtKB/TrEMBL;Acc:A0A1D5XL05]
MQTL-YLD9	4B	TraesCS4B02G235500	491833403	491838384
MQTL-YLD9	4B	TraesCS4B02G235600	492206812	492211777
MQTL-YLD9	4B	TraesCS4B02G235700	492214511	492221154
MQTL-YLD9	4B	TraesCS4B02G235800	492223617	492225396
MQTL-YLD9	4B	TraesCS4B02G235900	493527081	493531148
MQTL-YLD9	4B	TraesCS4B02G236000	493629556	493630239
MQTL-YLD9	4B	TraesCS4B02G236100	493764455	493784301	GTP-binding protein At2g22870 [Source:Projected from Arabidopsis thaliana (AT2G22870) UniProtKB/Swiss-Prot;Acc:O81004]
MQTL-YLD9	4B	TraesCS4B02G236200	494020987	494023600	RING-type E3 ubiquitin transferase [Source:UniProtKB/TrEMBL;Acc:A0A1D6DJI8]
MQTL-YLD9	4B	TraesCS4B02G236300	494221640	494223244
MQTL-YLD9	4B	TraesCS4B02G236400	494224166	494229829
MQTL-YLD9	4B	TraesCS4B02G236500	494585922	494589061
MQTL-YLD9	4B	TraesCS4B02G236600	494688481	494689829
MQTL-YLD9	4B	TraesCS4B02G236700	494691459	494692725
MQTL-YLD9	4B	TraesCS4B02G236800	495014328	495016431
MQTL-YLD9	4B	TraesCS4B02G236900	495020262	495025442	RBR-type E3 ubiquitin transferase [Source:UniProtKB/TrEMBL;Acc:W5E7U0]
MQTL-YLD9	4B	TraesCS4B02G237000	495049731	495054254
MQTL-YLD9	4B	TraesCS4B02G237100	495076403	495077569
MQTL-YLD9	4B	TraesCS4B02G237200	495081514	495081828
MQTL-YLD9	4B	TraesCS4B02G237300	495125778	495126865	Hemoglobin 1 [Source:UniProtKB/TrEMBL;Acc:M5AJV9]
MQTL-YLD9	4B	TraesCS4B02G237400	495131274	495132128
MQTL-YLD9	4B	TraesCS4B02G237500	495147983	495149797
MQTL-YLD9	4B	TraesCS4B02G237600	495355182	495356630
MQTL-YLD9	4B	TraesCS4B02G237700	495478520	495478711
MQTL-YLD9	4B	TraesCS4B02G237800	495479325	495479789
MQTL-YLD9	4B	TraesCS4B02G237900	495536234	495536575
MQTL-YLD9	4B	TraesCS4B02G238000	495537317	495537667
MQTL-YLD9	4B	TraesCS4B02G238100	495539238	495539537
MQTL-YLD9	4B	TraesCS4B02G238200	495566755	495566988
MQTL-YLD9	4B	TraesCS4B02G238300	495567951	495568724
MQTL-YLD9	4B	TraesCS4B02G238400	495578615	495578887
MQTL-YLD9	4B	TraesCS4B02G238500	495579414	495581658
MQTL-YLD9	4B	TraesCS4B02G238600	495581961	495582431
MQTL-YLD9	4B	TraesCS4B02G238700	495583754	495589467
MQTL-YLD9	4B	TraesCS4B02G238800	495591101	495596959
MQTL-YLD9	4B	TraesCS4B02G238900	495597198	495603878

## Sheet: 4D
MQTL	Chr No.	Gene ID	Gene start (bp)	Gene end (bp)	Gene description
MQTL-YLD10	4D	TraesCS4D02G002000	1241676	1243905
MQTL-YLD10	4D	TraesCS4D02G002100	1245719	1248662
MQTL-YLD10	4D	TraesCS4D02G002200	1251438	1251851
MQTL-YLD10	4D	TraesCS4D02G002300	1286302	1287883
MQTL-YLD10	4D	TraesCS4D02G002400	1288444	1290808
MQTL-YLD10	4D	TraesCS4D02G002500	1297963	1301125	ACT domain-containing protein ACR10 [Source:Projected from Arabidopsis thaliana (AT2G36840) UniProtKB/Swiss-Prot;Acc:Q9SJM1]
MQTL-YLD10	4D	TraesCS4D02G002600	1310863	1311597
MQTL-YLD10	4D	TraesCS4D02G002700	1326107	1330167
MQTL-YLD10	4D	TraesCS4D02G002800	1348408	1352693
MQTL-YLD10	4D	TraesCS4D02G002900	1364798	1368651
MQTL-YLD10	4D	TraesCS4D02G003000	1369971	1374666
MQTL-YLD10	4D	TraesCS4D02G003100	1376523	1381207	Ascorbate transporter, chloroplastic [Source:Projected from Arabidopsis thaliana (AT4G00370) UniProtKB/Swiss-Prot;Acc:Q8GX78]
MQTL-YLD10	4D	TraesCS4D02G003200	1382332	1386959
MQTL-YLD10	4D	TraesCS4D02G003300	1397792	1401504
MQTL-YLD10	4D	TraesCS4D02G003400	1405006	1407207
MQTL-YLD10	4D	TraesCS4D02G003500	1408328	1412112
MQTL-YLD10	4D	TraesCS4D02G003600	1413664	1416117
MQTL-YLD10	4D	TraesCS4D02G003800	1640555	1645983
MQTL-YLD10	4D	TraesCS4D02G003900	1665727	1668294
MQTL-YLD10	4D	TraesCS4D02G004000	1704075	1708862
MQTL-YLD10	4D	TraesCS4D02G004100	1820770	1826513
MQTL-YLD10	4D	TraesCS4D02G004200	1871232	1878072
MQTL-YLD10	4D	TraesCS4D02G004300	1994174	1998323
MQTL-YLD10	4D	TraesCS4D02G004400	2020228	2021352
MQTL-YLD10	4D	TraesCS4D02G004500	2070985	2071635
MQTL-YLD10	4D	TraesCS4D02G004600	2073663	2074094
MQTL-YLD10	4D	TraesCS4D02G004700	2110151	2112584
MQTL-YLD10	4D	TraesCS4D02G004800	2769470	2770229
MQTL-YLD10	4D	TraesCS4D02G004900	2804895	2805647
MQTL-YLD10	4D	TraesCS4D02G005000	2955007	2958460
MQTL-YLD10	4D	TraesCS4D02G005100	2990063	3000709
MQTL-YLD10	4D	TraesCS4D02G005200	3224039	3225269
MQTL-YLD10	4D	TraesCS4D02G005300	3241540	3243387
MQTL-YLD10	4D	TraesCS4D02G005400	3249177	3250792	Glycosyltransferase [Source:UniProtKB/TrEMBL;Acc:W5EPF6]
MQTL-YLD10	4D	TraesCS4D02G005500	3251277	3253836
MQTL-YLD10	4D	TraesCS4D02G005600	3256288	3260868
MQTL-YLD10	4D	TraesCS4D02G005700	3284953	3287411
MQTL-YLD10	4D	TraesCS4D02G005900	3332808	3336931
MQTL-YLD10	4D	TraesCS4D02G006000	3341090	3348892
MQTL-YLD10	4D	TraesCS4D02G006100	3396041	3400090	Beta-amylase [Source:UniProtKB/TrEMBL;Acc:A0A1D5Y7D0]
MQTL-YLD10	4D	TraesCS4D02G006200	3403377	3404528	5-amino-6-(5-phospho-D-ribitylamino)uracil phosphatase, chloroplastic [Source:Projected from Arabidopsis thaliana (AT4G11570) UniProtKB/Swiss-Prot;Acc:Q9LDD5]
MQTL-YLD10	4D	TraesCS4D02G006300	3418552	3421822
MQTL-YLD10	4D	TraesCS4D02G006400	3426358	3427205
MQTL-YLD10	4D	TraesCS4D02G006500	3427774	3428509
MQTL-YLD10	4D	TraesCS4D02G006600	3429746	3430780
MQTL-YLD10	4D	TraesCS4D02G006700	3434178	3437850	Mitochondrial ATPase inhibitor [Source:UniProtKB/TrEMBL;Acc:W5EPT9]
MQTL-YLD10	4D	TraesCS4D02G006800	3568241	3573786
MQTL-YLD10	4D	TraesCS4D02G006900	3585894	3588718
MQTL-YLD10	4D	TraesCS4D02G007000	3596004	3598582	Class 2 transcription repressor beta subunit [Source:UniProtKB/TrEMBL;Acc:W5ET85]
MQTL-YLD10	4D	TraesCS4D02G007100	3599352	3600950
MQTL-YLD10	4D	TraesCS4D02G007200	3608995	3613032	Formate dehydrogenase, mitochondrial [Source:UniProtKB/TrEMBL;Acc:A0A341U8B1]
MQTL-YLD10	4D	TraesCS4D02G007300	3691889	3695119
MQTL-YLD10	4D	TraesCS4D02G007400	3712476	3716611
MQTL-YLD10	4D	TraesCS4D02G007500	3721230	3723403	Ribosomal protein [Source:UniProtKB/TrEMBL;Acc:W5EAP3]
MQTL-YLD10	4D	TraesCS4D02G007600	3724827	3729334
MQTL-YLD10	4D	TraesCS4D02G007700	3753251	3753628
MQTL-YLD10	4D	TraesCS4D02G007800	3791793	3792170
MQTL-YLD10	4D	TraesCS4D02G007900	3838812	3842084
MQTL-YLD10	4D	TraesCS4D02G008000	3856251	3859966
MQTL-YLD10	4D	TraesCS4D02G008100	3876606	3878012	3-ketoacyl-CoA synthase [Source:UniProtKB/TrEMBL;Acc:A0A341UAV8]
MQTL-YLD10	4D	TraesCS4D02G008200	3923260	3925061	3-ketoacyl-CoA synthase [Source:UniProtKB/TrEMBL;Acc:A0A341ULY2]
MQTL-YLD10	4D	TraesCS4D02G008300	4103341	4107996	Fatty acyl-CoA reductase [Source:UniProtKB/TrEMBL;Acc:Q8L4V2]
MQTL-YLD10	4D	TraesCS4D02G008400	4128626	4139840	Protein HIRA [Source:UniProtKB/TrEMBL;Acc:A0A341U8C3]
MQTL-YLD10	4D	TraesCS4D02G008500	4134339	4138563
MQTL-YLD10	4D	TraesCS4D02G008600	4246905	4249795
MQTL-YLD10	4D	TraesCS4D02G008700	4272394	4274998
MQTL-YLD10	4D	TraesCS4D02G008800	4284687	4286951
MQTL-YLD10	4D	TraesCS4D02G008900	4343487	4347914
MQTL-YLD10	4D	TraesCS4D02G009000	4348380	4352019
MQTL-YLD10	4D	TraesCS4D02G009100	4353264	4357985
MQTL-YLD10	4D	TraesCS4D02G009200	4358004	4361982	Monodehydroascorbate reductase 1 [Source:Projected from Arabidopsis thaliana (AT3G52880) UniProtKB/TrEMBL;Acc:F4J849]
MQTL-YLD10	4D	TraesCS4D02G009300	4417011	4420046
MQTL-YLD10	4D	TraesCS4D02G009400	4458943	4461584
MQTL-YLD10	4D	TraesCS4D02G009500	4471892	4479242
MQTL-YLD10	4D	TraesCS4D02G009600	4488763	4491481
MQTL-YLD10	4D	TraesCS4D02G009700	4517917	4520730
MQTL-YLD10	4D	TraesCS4D02G009800	4524849	4527830
MQTL-YLD10	4D	TraesCS4D02G009900	4642013	4651637
MQTL-YLD10	4D	TraesCS4D02G010000	4662214	4665041
MQTL-YLD10	4D	TraesCS4D02G010100	4759766	4765694
MQTL-YLD10	4D	TraesCS4D02G010200	4767194	4774274
MQTL-YLD10	4D	TraesCS4D02G010300	4799120	4800434
MQTL-YLD10	4D	TraesCS4D02G010400	4953774	4957105
MQTL-YLD10	4D	TraesCS4D02G010500	4973669	4979351
MQTL-YLD10	4D	TraesCS4D02G010600	5069728	5071544
MQTL-YLD10	4D	TraesCS4D02G010700	5100705	5103331
MQTL-YLD10	4D	TraesCS4D02G010800	5275917	5276706
MQTL-YLD10	4D	TraesCS4D02G010900	5288175	5290392
MQTL-YLD10	4D	TraesCS4D02G011000	5320402	5321108
MQTL-YLD10	4D	TraesCS4D02G011100	5517613	5518215
MQTL-YLD10	4D	TraesCS4D02G011200	5523443	5527080
MQTL-YLD10	4D	TraesCS4D02G011300	5550023	5558497
MQTL-YLD10	4D	TraesCS4D02G011400	5566798	5568243
MQTL-YLD10	4D	TraesCS4D02G011500	5571776	5574667	Carboxypeptidase [Source:UniProtKB/TrEMBL;Acc:A0A1D5Y8U1]
MQTL-YLD10	4D	TraesCS4D02G011600	5578930	5581316
MQTL-YLD10	4D	TraesCS4D02G011700	5582419	5586724
MQTL-YLD10	4D	TraesCS4D02G011800	5592376	5597406
MQTL-YLD10	4D	TraesCS4D02G011900	5660958	5662472
MQTL-YLD10	4D	TraesCS4D02G012100	5675649	5680089
MQTL-YLD10	4D	TraesCS4D02G012200	5684962	5685660
MQTL-YLD10	4D	TraesCS4D02G012300	5686160	5689575	Membrin [Source:UniProtKB/TrEMBL;Acc:A0A1D5Y8Y4]
MQTL-YLD10	4D	TraesCS4D02G012400	5691257	5696284
MQTL-YLD10	4D	TraesCS4D02G012500	5784450	5785410
MQTL-YLD10	4D	TraesCS4D02G012600	5811790	5814083
MQTL-YLD10	4D	TraesCS4D02G012700	5919841	5920941	Two-pore K+ channel family protein, K+ homeostasis, Osmotic and drought toleranc [Source: Projected from Oryza sativa (Os07g0108800)]
MQTL-YLD10	4D	TraesCS4D02G012900	6032395	6038324
MQTL-YLD10	4D	TraesCS4D02G013000	6037615	6039228
MQTL-YLD10	4D	TraesCS4D02G013100	6042536	6043878
MQTL-YLD10	4D	TraesCS4D02G013200	6044594	6047455
MQTL-YLD10	4D	TraesCS4D02G013300	6269176	6269858
MQTL-YLD10	4D	TraesCS4D02G013400	6283377	6285590
MQTL-YLD10	4D	TraesCS4D02G013500	6291692	6293849
MQTL-YLD10	4D	TraesCS4D02G013600	6422577	6425979
MQTL-YLD10	4D	TraesCS4D02G013700	6458378	6459439
MQTL-YLD10	4D	TraesCS4D02G013800	6461479	6462868
MQTL-YLD10	4D	TraesCS4D02G013900	6492055	6495568
MQTL-YLD10	4D	TraesCS4D02G014000	6515398	6520045
MQTL-YLD10	4D	TraesCS4D02G014100	6521094	6522599
MQTL-YLD10	4D	TraesCS4D02G014200	6573238	6573947	Ferredoxin [Source:UniProtKB/TrEMBL;Acc:A0A1D6S0X8]
MQTL-YLD10	4D	TraesCS4D02G014300	6574021	6576534
MQTL-YLD10	4D	TraesCS4D02G014400	6584728	6589687
MQTL-YLD10	4D	TraesCS4D02G014500	6593766	6597593
MQTL-YLD10	4D	TraesCS4D02G014600	6641807	6644017
MQTL-YLD10	4D	TraesCS4D02G014700	6644217	6646969
MQTL-YLD10	4D	TraesCS4D02G014800	6647765	6655168
MQTL-YLD10	4D	TraesCS4D02G014900	6663820	6664131
MQTL-YLD10	4D	TraesCS4D02G015000	6682318	6682602
MQTL-YLD10	4D	TraesCS4D02G015100	6699039	6699458
MQTL-YLD10	4D	TraesCS4D02G015200	6703246	6703509
MQTL-YLD10	4D	TraesCS4D02G015300	6778254	6779628
MQTL-YLD10	4D	TraesCS4D02G015400	6896320	6899884	Tubulin beta chain [Source:UniProtKB/TrEMBL;Acc:W5ENX5]
MQTL-YLD10	4D	TraesCS4D02G015500	6969408	6971103
MQTL-YLD10	4D	TraesCS4D02G015600	6981723	6982845
MQTL-YLD10	4D	TraesCS4D02G015700	7012664	7014370
MQTL-YLD10	4D	TraesCS4D02G015800	7035307	7036544
MQTL-YLD10	4D	TraesCS4D02G015900	7107798	7112439
MQTL-YLD10	4D	TraesCS4D02G016000	7182216	7204066
MQTL-YLD10	4D	TraesCS4D02G016100	7203800	7206343
MQTL-YLD10	4D	TraesCS4D02G016200	7409365	7410312
MQTL-YLD10	4D	TraesCS4D02G016300	7411637	7412845
MQTL-YLD10	4D	TraesCS4D02G016400	7412758	7417644	Protein CDC73 homolog [Source:Projected from Arabidopsis thaliana (AT3G22590) UniProtKB/Swiss-Prot;Acc:Q9LJ87]
MQTL-YLD10	4D	TraesCS4D02G016500	7419730	7421396
MQTL-YLD10	4D	TraesCS4D02G016600	7459867	7462899
MQTL-YLD10	4D	TraesCS4D02G016700	7587094	7587877
MQTL-YLD10	4D	TraesCS4D02G016800	7591012	7594761
MQTL-YLD10	4D	TraesCS4D02G016900	7642662	7648821
MQTL-YLD10	4D	TraesCS4D02G017000	7649131	7653640
MQTL-YLD10	4D	TraesCS4D02G017100	7655023	7655898
MQTL-YLD10	4D	TraesCS4D02G017200	7735509	7737354
MQTL-YLD10	4D	TraesCS4D02G017300	7752981	7758143
MQTL-YLD10	4D	TraesCS4D02G017400	7758282	7761714
MQTL-YLD10	4D	TraesCS4D02G017500	7769189	7773368
MQTL-YLD10	4D	TraesCS4D02G017600	7797039	7799457
MQTL-YLD10	4D	TraesCS4D02G017700	7826751	7834962	Aminopeptidase [Source:UniProtKB/TrEMBL;Acc:W5EPW0]
MQTL-YLD10	4D	TraesCS4D02G017800	7836581	7842173
MQTL-YLD10	4D	TraesCS4D02G017900	7842266	7843453
MQTL-YLD10	4D	TraesCS4D02G018000	7843790	7847367
MQTL-YLD10	4D	TraesCS4D02G018100	7872863	7874280
MQTL-YLD10	4D	TraesCS4D02G018200	7889976	7893186
MQTL-YLD10	4D	TraesCS4D02G018300	7896789	7899492
MQTL-YLD10	4D	TraesCS4D02G018400	7902212	7903721
MQTL-YLD10	4D	TraesCS4D02G018500	7910944	7911929
MQTL-YLD10	4D	TraesCS4D02G018600	7912111	7918770
MQTL-YLD10	4D	TraesCS4D02G018700	7992189	7995548
MQTL-YLD10	4D	TraesCS4D02G018800	8008771	8012521
MQTL-YLD10	4D	TraesCS4D02G018900	8077703	8081173	Pyruvate kinase [Source:UniProtKB/TrEMBL;Acc:W5ENM8]
MQTL-YLD10	4D	TraesCS4D02G019000	8082936	8086346
MQTL-YLD10	4D	TraesCS4D02G019100	8135697	8137501
MQTL-YLD10	4D	TraesCS4D02G019200	8148948	8151717
MQTL-YLD10	4D	TraesCS4D02G019300	8196666	8197427
MQTL-YLD10	4D	TraesCS4D02G019400	8206939	8207524
MQTL-YLD10	4D	TraesCS4D02G019500	8256254	8259493
MQTL-YLD10	4D	TraesCS4D02G019600	8402325	8412432
MQTL-YLD10	4D	TraesCS4D02G019700	8435830	8437144
MQTL-YLD10	4D	TraesCS4D02G019800	8592857	8598621
MQTL-YLD10	4D	TraesCS4D02G019900	8622536	8627952
MQTL-YLD10	4D	TraesCS4D02G020000	8652797	8653000
MQTL-YLD10	4D	TraesCS4D02G020100	8653348	8663927
MQTL-YLD10	4D	TraesCS4D02G020200	8671169	8676540
MQTL-YLD10	4D	TraesCS4D02G020300	8777205	8779937
MQTL-YLD10	4D	TraesCS4D02G020400	8817491	8817958
MQTL-YLD10	4D	TraesCS4D02G020500	8890176	8891654
MQTL-YLD10	4D	TraesCS4D02G020600	8929762	8930253
MQTL-YLD10	4D	TraesCS4D02G020700	8939351	8940036
MQTL-YLD10	4D	TraesCS4D02G020800	8985767	8986513
MQTL-YLD10	4D	TraesCS4D02G020900	8992350	8993282
MQTL-YLD10	4D	TraesCS4D02G021000	8997650	8998244
MQTL-YLD10	4D	TraesCS4D02G021100	9069403	9071423
MQTL-YLD10	4D	TraesCS4D02G021200	9182832	9185291
MQTL-YLD10	4D	TraesCS4D02G021300	9206180	9207530	Hexosyltransferase [Source:UniProtKB/TrEMBL;Acc:W5EPF4]
MQTL-YLD10	4D	TraesCS4D02G021400	9211907	9218783	Phosphomethylpyrimidine synthase, chloroplastic [Source:Projected from Arabidopsis thaliana (AT2G29630) UniProtKB/Swiss-Prot;Acc:O82392]
MQTL-YLD10	4D	TraesCS4D02G021500	9223304	9228345
MQTL-YLD10	4D	TraesCS4D02G021600	9239539	9246862
MQTL-YLD10	4D	TraesCS4D02G021700	9248026	9252971
MQTL-YLD10	4D	TraesCS4D02G021800	9254942	9264751
MQTL-YLD10	4D	TraesCS4D02G021900	9299266	9308941
MQTL-YLD10	4D	TraesCS4D02G022000	9315912	9319805	Nucleolar GTP-binding protein 1 [Source:UniProtKB/TrEMBL;Acc:A0A341U8V0]
MQTL-YLD10	4D	TraesCS4D02G022100	9319937	9325569
MQTL-YLD10	4D	TraesCS4D02G022200	9337707	9338027
MQTL-YLD10	4D	TraesCS4D02G022300	9390212	9392004	Dirigent protein [Source:UniProtKB/TrEMBL;Acc:A0A1D6S059]
MQTL-YLD10	4D	TraesCS4D02G022400	9433641	9436028
MQTL-YLD10	4D	TraesCS4D02G022500	9443514	9445575
MQTL-YLD10	4D	TraesCS4D02G022600	9495779	9500707
MQTL-YLD10	4D	TraesCS4D02G022700	9562420	9565616
MQTL-YLD10	4D	TraesCS4D02G022800	9567972	9586763
MQTL-YLD10	4D	TraesCS4D02G022900	9591823	9593712
MQTL-YLD10	4D	TraesCS4D02G023000	9604488	9605171
MQTL-YLD10	4D	TraesCS4D02G023100	9717694	9718569	rRNA N-glycosidase [Source:UniProtKB/TrEMBL;Acc:A0A341U8W7]
MQTL-YLD10	4D	TraesCS4D02G023200	9996435	9996986
MQTL-YLD10	4D	TraesCS4D02G023300	10010190	10010960
MQTL-YLD10	4D	TraesCS4D02G023400	10240317	10244668
MQTL-YLD10	4D	TraesCS4D02G023500	10249396	10252443
MQTL-YLD10	4D	TraesCS4D02G023600	10253722	10257991
MQTL-YLD10	4D	TraesCS4D02G023700	10252563	10265740	Serine/threonine protein phosphatase 2A regulatory subunit [Source:UniProtKB/TrEMBL;Acc:A0A341UBH2]
MQTL-YLD10	4D	TraesCS4D02G023800	10270172	10275213
MQTL-YLD10	4D	TraesCS4D02G023900	10387918	10389738
MQTL-YLD10	4D	TraesCS4D02G024000	10640738	10642664
MQTL-YLD10	4D	TraesCS4D02G024100	10684336	10690389
MQTL-YLD10	4D	TraesCS4D02G024200	10743951	10745088
MQTL-YLD10	4D	TraesCS4D02G024300	10746363	10750251
MQTL-YLD10	4D	TraesCS4D02G024400	10764927	10767938
MQTL-YLD10	4D	TraesCS4D02G024500	10768942	10770285
MQTL-YLD10	4D	TraesCS4D02G024600	10809826	10810338
MQTL-YLD10	4D	TraesCS4D02G024700	10811429	10812575
MQTL-YLD10	4D	TraesCS4D02G024800	10829225	10830031
MQTL-YLD10	4D	TraesCS4D02G024900	10927755	10931460
MQTL-YLD10	4D	TraesCS4D02G025000	10931453	10942048
MQTL-YLD10	4D	TraesCS4D02G025100	10967546	10974450
MQTL-YLD10	4D	TraesCS4D02G025200	10976481	10979254
MQTL-YLD10	4D	TraesCS4D02G025300	10981861	10987485	MRS2-11 [Source:Projected from Arabidopsis thaliana (AT5G22830) UniProtKB/TrEMBL;Acc:A0A178ULQ2]
MQTL-YLD10	4D	TraesCS4D02G025400	10988150	10991518
MQTL-YLD10	4D	TraesCS4D02G025500	10991060	10993177
MQTL-YLD10	4D	TraesCS4D02G025600	10999710	11000093	Cysteine proteinase inhibitor [Source:UniProtKB/TrEMBL;Acc:W5EU16]
MQTL-YLD10	4D	TraesCS4D02G025700	11079092	11081436	Ferredoxin [Source:UniProtKB/TrEMBL;Acc:A0A341UBJ7]
MQTL-YLD10	4D	TraesCS4D02G025800	11114801	11115622
MQTL-YLD10	4D	TraesCS4D02G025900	11131415	11132890
MQTL-YLD10	4D	TraesCS4D02G026000	11164106	11165156
MQTL-YLD10	4D	TraesCS4D02G026100	11364255	11369752
MQTL-YLD10	4D	TraesCS4D02G026200	11471422	11475347
MQTL-YLD10	4D	TraesCS4D02G026300	11506464	11509869
MQTL-YLD10	4D	TraesCS4D02G026400	11516196	11519889
MQTL-YLD10	4D	TraesCS4D02G026500	11563301	11575198
MQTL-YLD10	4D	TraesCS4D02G026600	11710084	11712347
MQTL-YLD10	4D	TraesCS4D02G026700	11855246	11862296	CBM48 domain-containing protein, Compound granule formation and starch synthesi [Source: Projected from Oryza sativa (Os03g0686900)]
MQTL-YLD10	4D	TraesCS4D02G026800	11862455	11867655
MQTL-YLD10	4D	TraesCS4D02G026900	11912603	11916471	Hexosyltransferase [Source:UniProtKB/TrEMBL;Acc:W5EQY3]
MQTL-YLD10	4D	TraesCS4D02G027000	11916747	11920467
MQTL-YLD10	4D	TraesCS4D02G027100	12017201	12022082
MQTL-YLD10	4D	TraesCS4D02G027200	12038245	12041591
MQTL-YLD10	4D	TraesCS4D02G027300	12138410	12138909
MQTL-YLD10	4D	TraesCS4D02G027400	12298685	12303345	rRNA N-glycosidase [Source:UniProtKB/TrEMBL;Acc:A0A1D5Y957]
MQTL-YLD10	4D	TraesCS4D02G027500	12368726	12370405
MQTL-YLD10	4D	TraesCS4D02G027600	12408039	12412107
MQTL-YLD10	4D	TraesCS4D02G027700	12417197	12418832
MQTL-YLD10	4D	TraesCS4D02G027800	12432746	12454128	Inositol hexakisphosphate and diphosphoinositol-pentakisphosphate kinase [Source:UniProtKB/TrEMBL;Acc:W5EQ88]
MQTL-YLD10	4D	TraesCS4D02G027900	12458543	12464968	Plasma membrane ATPase [Source:UniProtKB/TrEMBL;Acc:W5EPK5]
MQTL-YLD10	4D	TraesCS4D02G028000	12519319	12524713
MQTL-YLD10	4D	TraesCS4D02G028100	12526216	12529059
MQTL-YLD10	4D	TraesCS4D02G028200	12538707	12542955
MQTL-YLD10	4D	TraesCS4D02G028300	12544642	12549036
MQTL-YLD10	4D	TraesCS4D02G028400	12598578	12600510
MQTL-YLD10	4D	TraesCS4D02G028500	12624092	12624959
MQTL-YLD10	4D	TraesCS4D02G028600	12653083	12657101
MQTL-YLD10	4D	TraesCS4D02G028700	12658333	12662124
MQTL-YLD10	4D	TraesCS4D02G028800	12667249	12668814
MQTL-YLD10	4D	TraesCS4D02G028900	12699852	12704121
MQTL-YLD10	4D	TraesCS4D02G029000	12713246	12714790
MQTL-YLD10	4D	TraesCS4D02G029100	12718212	12719012
MQTL-YLD10	4D	TraesCS4D02G029200	12770045	12777226
MQTL-YLD10	4D	TraesCS4D02G029300	13039613	13045123
MQTL-YLD10	4D	TraesCS4D02G029400	13055777	13059360
MQTL-YLD10	4D	TraesCS4D02G029500	13060206	13065244
MQTL-YLD10	4D	TraesCS4D02G029600	13096296	13097429
MQTL-YLD10	4D	TraesCS4D02G029700	13196531	13201007
MQTL-YLD10	4D	TraesCS4D02G029800	13216487	13221507
MQTL-YLD10	4D	TraesCS4D02G029900	13243048	13247510
MQTL-YLD10	4D	TraesCS4D02G030000	13252763	13253290
MQTL-YLD10	4D	TraesCS4D02G030100	13356157	13362735
MQTL-YLD10	4D	TraesCS4D02G030200	13556159	13560697
MQTL-YLD10	4D	TraesCS4D02G030300	13744321	13748912
MQTL-YLD10	4D	TraesCS4D02G030400	13838977	13840597
MQTL-YLD10	4D	TraesCS4D02G030500	13928452	13933386
MQTL-YLD10	4D	TraesCS4D02G030600	14433725	14434399
MQTL-YLD10	4D	TraesCS4D02G030700	14459062	14459736
MQTL-YLD10	4D	TraesCS4D02G030800	14514652	14515326
MQTL-YLD10	4D	TraesCS4D02G030900	14560425	14562393
MQTL-YLD10	4D	TraesCS4D02G031100	14578674	14582927
MQTL-YLD10	4D	TraesCS4D02G031200	14608229	14611486
MQTL-YLD10	4D	TraesCS4D02G031300	14663101	14664286
MQTL-YLD10	4D	TraesCS4D02G031400	14667415	14669484
MQTL-YLD10	4D	TraesCS4D02G031500	14830057	14832001
MQTL-YLD10	4D	TraesCS4D02G031600	14842844	14843518
MQTL-YLD10	4D	TraesCS4D02G031700	14847166	14847837
MQTL-YLD10	4D	TraesCS4D02G031800	14851339	14852013
MQTL-YLD10	4D	TraesCS4D02G031900	14857918	14858592
MQTL-YLD10	4D	TraesCS4D02G032000	14862810	14863484	Oxalate oxidase GF-2.8 [Source:UniProtKB/Swiss-Prot;Acc:P15290]
MQTL-YLD10	4D	TraesCS4D02G032100	14909388	14910060
MQTL-YLD10	4D	TraesCS4D02G032200	14914628	14915302
MQTL-YLD10	4D	TraesCS4D02G032300	14924585	14929129
MQTL-YLD10	4D	TraesCS4D02G032400	14935592	14935849
MQTL-YLD10	4D	TraesCS4D02G032500	14936267	14936936
MQTL-YLD10	4D	TraesCS4D02G032600	14976275	14979719
MQTL-YLD10	4D	TraesCS4D02G032700	14979523	14981724
MQTL-YLD10	4D	TraesCS4D02G032800	14984249	14987024
MQTL-YLD10	4D	TraesCS4D02G032900	14991258	14997842	Lysine--tRNA ligase [Source:UniProtKB/TrEMBL;Acc:A0A1D5Y8E2]
MQTL-YLD10	4D	TraesCS4D02G033000	15147664	15158776
MQTL-YLD10	4D	TraesCS4D02G033100	15243757	15244774
MQTL-YLD10	4D	TraesCS4D02G033200	15325659	15327480	DUF1517 domain-containing protein [Source:UniProtKB/TrEMBL;Acc:I3NM18]
MQTL-YLD10	4D	TraesCS4D02G033300	15348969	15353334	Putative 20S proteasome subunit beta-4 [Source:UniProtKB/TrEMBL;Acc:I3NM17]
MQTL-YLD10	4D	TraesCS4D02G033400	15353613	15356420	Proteasome subunit beta type [Source:UniProtKB/TrEMBL;Acc:W5ERM8]
MQTL-YLD10	4D	TraesCS4D02G033500	15356868	15367126	Chloride channel protein [Source:UniProtKB/TrEMBL;Acc:A0A341UBT6]
MQTL-YLD10	4D	TraesCS4D02G033600	15368940	15372042
MQTL-YLD10	4D	TraesCS4D02G033700	15424018	15426948	Similar to Nuclear transcription factor Y subunit A-1 [Source: Projected from Oryza sativa (Os03g0696300)]
MQTL-YLD10	4D	TraesCS4D02G033800	15449202	15451152	Cytokinin riboside 5'-monophosphate phosphoribohydrolase [Source:UniProtKB/TrEMBL;Acc:W5EP01]
MQTL-YLD10	4D	TraesCS4D02G033900	15517048	15518178
MQTL-YLD10	4D	TraesCS4D02G034000	15518460	15523943	ABC transporter like protein [Source:Projected from Arabidopsis thaliana (AT2G40090) UniProtKB/TrEMBL;Acc:Q67ZT0]
MQTL-YLD10	4D	TraesCS4D02G034100	15551553	15558003
MQTL-YLD10	4D	TraesCS4D02G034200	15593458	15599409	Protein yippee-like [Source:UniProtKB/TrEMBL;Acc:A0A1D5XUI0]
MQTL-YLD10	4D	TraesCS4D02G034300	15710695	15712947
MQTL-YLD10	4D	TraesCS4D02G034400	15715747	15719187	ATCES1 [Source:Projected from Arabidopsis thaliana (AT4G22330) UniProtKB/TrEMBL;Acc:A0A178UXI2]
MQTL-YLD10	4D	TraesCS4D02G034500	15768429	15772165
MQTL-YLD10	4D	TraesCS4D02G034600	15781152	15786988	Pescadillo homolog [Source:UniProtKB/TrEMBL;Acc:W5EP36]
MQTL-YLD10	4D	TraesCS4D02G034700	15787867	15790386	Adenylosuccinate synthetase, chloroplastic [Source:UniProtKB/TrEMBL;Acc:A0A1D6S0C4]
MQTL-YLD10	4D	TraesCS4D02G034800	15795308	15797831	Adenylosuccinate synthetase, chloroplastic [Source:UniProtKB/TrEMBL;Acc:W5ESR1]
MQTL-YLD10	4D	TraesCS4D02G034900	15799651	15802223	N-terminal acetyltransferase B complex catalytic subunit NAA20 [Source:Projected from Arabidopsis thaliana (AT1G03150) UniProtKB/Swiss-Prot;Acc:Q8LGI8]
MQTL-YLD10	4D	TraesCS4D02G035000	15856327	15858530
MQTL-YLD10	4D	TraesCS4D02G035100	15871106	15877068	Lipoxygenase [Source:UniProtKB/TrEMBL;Acc:W5ETH6]
MQTL-YLD10	4D	TraesCS4D02G035200	15911931	15916180
MQTL-YLD10	4D	TraesCS4D02G035300	15927016	15929136
MQTL-YLD10	4D	TraesCS4D02G035400	15962173	15963076
MQTL-YLD10	4D	TraesCS4D02G035500	15963890	15967257
MQTL-YLD10	4D	TraesCS4D02G035600	16006790	16009391
MQTL-YLD10	4D	TraesCS4D02G035700	16016531	16019492
MQTL-YLD10	4D	TraesCS4D02G035800	16020855	16022009
MQTL-YLD10	4D	TraesCS4D02G035900	16052840	16063288
MQTL-YLD10	4D	TraesCS4D02G036000	16098177	16105037
MQTL-YLD10	4D	TraesCS4D02G036100	16146441	16147710	ELO domain-containing protein [Source:UniProtKB/TrEMBL;Acc:I3NM07]
MQTL-YLD10	4D	TraesCS4D02G036200	16150352	16153313
MQTL-YLD10	4D	TraesCS4D02G036300	16154026	16154899	DUF1764 domain-containing protein [Source:UniProtKB/TrEMBL;Acc:I3NM05]
MQTL-YLD10	4D	TraesCS4D02G036400	16231200	16235987	Putative ethylene receptor [Source:UniProtKB/TrEMBL;Acc:I3NM52]
MQTL-YLD10	4D	TraesCS4D02G036500	16244817	16251468	Phosphatidylinositol 4-phosphate 5-kinase [Source:UniProtKB/TrEMBL;Acc:A0A341UDC0]
MQTL-YLD10	4D	TraesCS4D02G036600	16252285	16253234
MQTL-YLD10	4D	TraesCS4D02G036700	16256840	16261317
MQTL-YLD10	4D	TraesCS4D02G036800	16260207	16260653
MQTL-YLD10	4D	TraesCS4D02G036900	16264532	16265637
MQTL-YLD10	4D	TraesCS4D02G037000	16301263	16302368
MQTL-YLD10	4D	TraesCS4D02G037100	16305621	16306726
MQTL-YLD10	4D	TraesCS4D02G037200	16326502	16327607
MQTL-YLD10	4D	TraesCS4D02G037300	16331015	16332120
MQTL-YLD10	4D	TraesCS4D02G037400	16334772	16335870
MQTL-YLD10	4D	TraesCS4D02G037500	16345904	16347009
MQTL-YLD10	4D	TraesCS4D02G037600	16353367	16353819
MQTL-YLD10	4D	TraesCS4D02G037700	16355471	16361346
MQTL-YLD10	4D	TraesCS4D02G037800	16365105	16367240	Glycosyltransferase [Source:UniProtKB/TrEMBL;Acc:A0A341UDD4]
MQTL-YLD10	4D	TraesCS4D02G037900	16368244	16370110	Glycosyltransferase [Source:UniProtKB/TrEMBL;Acc:W5ESG0]
MQTL-YLD10	4D	TraesCS4D02G038000	16427041	16427646
MQTL-YLD10	4D	TraesCS4D02G038100	16447199	16449343
MQTL-YLD10	4D	TraesCS4D02G038200	16533507	16539743
MQTL-YLD10	4D	TraesCS4D02G038300	16542516	16544822	Putative eukaryotic peptide chain release factor subunit 1-3 [Source:UniProtKB/TrEMBL;Acc:I3NM28]
MQTL-YLD10	4D	TraesCS4D02G038400	16584270	16585255
MQTL-YLD10	4D	TraesCS4D02G038500	16585262	16589394	Putative non-cyanogenic beta-glucosidase [Source:UniProtKB/TrEMBL;Acc:I3NM30]
MQTL-YLD10	4D	TraesCS4D02G038600	16606853	16610842
MQTL-YLD10	4D	TraesCS4D02G038700	16642895	16644823
MQTL-YLD10	4D	TraesCS4D02G038800	16650029	16654353
MQTL-YLD10	4D	TraesCS4D02G038900	16655046	16661666
MQTL-YLD10	4D	TraesCS4D02G039000	16793491	16796911	Putative membrane protein [Source:UniProtKB/TrEMBL;Acc:I3NM59]
MQTL-YLD10	4D	TraesCS4D02G039100	16797473	16799127	Putative 30S ribosomal protein S13 [Source:UniProtKB/TrEMBL;Acc:I3NM60]
MQTL-YLD10	4D	TraesCS4D02G039200	16799419	16802059
MQTL-YLD10	4D	TraesCS4D02G039300	16806720	16813460	SET domain group 37 [Source:Projected from Arabidopsis thaliana (AT2G17900) TAIR;Acc:AT2G17900]
MQTL-YLD10	4D	TraesCS4D02G039400	16813632	16819953	At1g77720 [Source:Projected from Arabidopsis thaliana (AT1G77720) UniProtKB/TrEMBL;Acc:Q84VX4]
MQTL-YLD10	4D	TraesCS4D02G039500	16914929	16924027
MQTL-YLD10	4D	TraesCS4D02G039600	16924744	16925549
MQTL-YLD10	4D	TraesCS4D02G039700	17248834	17253240	Phosphatidylinositol 4-phosphate 5-kinase [Source:UniProtKB/TrEMBL;Acc:A0A341UDF6]
MQTL-YLD10	4D	TraesCS4D02G039800	17491331	17492608
MQTL-YLD10	4D	TraesCS4D02G039900	17765376	17767333
MQTL-YLD10	4D	TraesCS4D02G040000	17859801	17865189	RuvB-like helicase [Source:UniProtKB/TrEMBL;Acc:A0A341U9H9]
MQTL-YLD10	4D	TraesCS4D02G040100	18463838	18472387	Teosinte branched 1 protein [Source:UniProtKB/TrEMBL;Acc:A0A1D6RZW0]
MQTL-YLD10	4D	TraesCS4D02G040200	18688931	18698103
MQTL-YLD10	4D	TraesCS4D02G040300	18723885	18726825	Integral membrane protein [Source:UniProtKB/TrEMBL;Acc:M1FWA5]
MQTL-YLD10	4D	TraesCS4D02G040400	18781062	18782933	DELLA protein RHT-1 [Source:UniProtKB/Swiss-Prot;Acc:Q9ST59]
MQTL-YLD10	4D	TraesCS4D02G040500	19154831	19163665
MQTL-YLD10	4D	TraesCS4D02G040700	19177456	19188329	Outer envelope protein 64, chloroplastic [Source:Projected from Arabidopsis thaliana (AT3G17970) UniProtKB/Swiss-Prot;Acc:Q9LVH5]
MQTL-YLD10	4D	TraesCS4D02G040800	19290662	19292382
MQTL-YLD10	4D	TraesCS4D02G040900	19298982	19302057	Phytanoyl-CoA dioxygenase [Source:Projected from Arabidopsis thaliana (AT2G01490) UniProtKB/Swiss-Prot;Acc:Q9ZVF6]
MQTL-YLD10	4D	TraesCS4D02G041000	19339196	19340648
MQTL-YLD10	4D	TraesCS4D02G041100	19393841	19398506
MQTL-YLD10	4D	TraesCS4D02G041200	19398540	19399673	Peptidylprolyl isomerase [Source:UniProtKB/TrEMBL;Acc:A0A1D5Y989]
MQTL-YLD10	4D	TraesCS4D02G041300	19402285	19403866
MQTL-YLD10	4D	TraesCS4D02G041400	19407229	19410164
MQTL-YLD10	4D	TraesCS4D02G041500	19438912	19444641
MQTL-YLD10	4D	TraesCS4D02G041600	19460922	19461815
MQTL-YLD10	4D	TraesCS4D02G041700	19546603	19551912
MQTL-YLD10	4D	TraesCS4D02G041800	19552192	19553826
MQTL-YLD10	4D	TraesCS4D02G041900	19641556	19643537
MQTL-YLD10	4D	TraesCS4D02G042000	19676281	19678184
MQTL-YLD10	4D	TraesCS4D02G042100	19685442	19686339
MQTL-YLD10	4D	TraesCS4D02G042200	19687920	19688976
MQTL-YLD10	4D	TraesCS4D02G042300	19752190	19755893
MQTL-YLD10	4D	TraesCS4D02G042400	19774280	19784471
MQTL-YLD10	4D	TraesCS4D02G042600	19887829	19888538
MQTL-YLD10	4D	TraesCS4D02G042700	19900384	19900629
MQTL-YLD10	4D	TraesCS4D02G042800	19901079	19902445
MQTL-YLD10	4D	TraesCS4D02G042900	19903472	19904047
MQTL-YLD10	4D	TraesCS4D02G043000	19912118	19912318
MQTL-YLD10	4D	TraesCS4D02G043100	19912575	19913087
MQTL-YLD10	4D	TraesCS4D02G043200	19917553	19917684	Protein PsbN [Source:UniProtKB/TrEMBL;Acc:A0A341UFP5]
MQTL-YLD10	4D	TraesCS4D02G043300	19917788	19918009
MQTL-YLD10	4D	TraesCS4D02G043400	19920422	19920944
MQTL-YLD10	4D	TraesCS4D02G043500	19921678	19922645
MQTL-YLD10	4D	TraesCS4D02G043600	19923423	19923928
MQTL-YLD10	4D	TraesCS4D02G043700	19927173	19927388
MQTL-YLD10	4D	TraesCS4D02G043800	19927450	19928834
MQTL-YLD10	4D	TraesCS4D02G044000	19927825	19928925
MQTL-YLD10	4D	TraesCS4D02G044100	19929063	19929224
MQTL-YLD10	4D	TraesCS4D02G044200	19929815	19929955
MQTL-YLD10	4D	TraesCS4D02G044300	19932241	19932451
MQTL-YLD10	4D	TraesCS4D02G044400	20081626	20083884
MQTL-YLD10	4D	TraesCS4D02G044500	20111707	20112033
MQTL-YLD10	4D	TraesCS4D02G044600	20405489	20409639	Pkinase domain-containing protein [Source:UniProtKB/TrEMBL;Acc:I3NM36]
MQTL-YLD10	4D	TraesCS4D02G044700	20431811	20434523	Homologous-pairing protein 2 homolog [Source:Projected from Arabidopsis thaliana (AT1G13330) UniProtKB/Swiss-Prot;Acc:Q9FX64]
MQTL-YLD10	4D	TraesCS4D02G044800	20434742	20435782	DUF292 domain-containing protein [Source:UniProtKB/TrEMBL;Acc:I3NM34]
MQTL-YLD10	4D	TraesCS4D02G044900	20471925	20478349
MQTL-YLD10	4D	TraesCS4D02G045100	20535501	20535743
MQTL-YLD10	4D	TraesCS4D02G045200	20538853	20540667
MQTL-YLD10	4D	TraesCS4D02G045300	20564256	20566222
MQTL-YLD10	4D	TraesCS4D02G045400	20897902	20899133
MQTL-YLD10	4D	TraesCS4D02G045500	21138833	21150226
MQTL-YLD10	4D	TraesCS4D02G045600	21150731	21152344	DNA-directed RNA polymerase subunit [Source:UniProtKB/TrEMBL;Acc:W5EQ75]
MQTL-YLD10	4D	TraesCS4D02G045700	21510020	21511515
MQTL-YLD10	4D	TraesCS4D02G045800	21516626	21522305	Coatomer subunit alpha [Source:UniProtKB/TrEMBL;Acc:A0A1D6DJG7]
MQTL-YLD10	4D	TraesCS4D02G045900	21686215	21692418
MQTL-YLD10	4D	TraesCS4D02G046000	21692430	21697046
MQTL-YLD10	4D	TraesCS4D02G046100	21748800	21770915
MQTL-YLD10	4D	TraesCS4D02G046200	21774703	21776886
MQTL-YLD10	4D	TraesCS4D02G046300	21874922	21883399	Protein CASP [Source:Projected from Arabidopsis thaliana (AT3G18480) UniProtKB/Swiss-Prot;Acc:Q9LS42]
MQTL-YLD10	4D	TraesCS4D02G046400	21886194	21888840	14-3-3 protein [Source:UniProtKB/TrEMBL;Acc:L0GED8]
MQTL-YLD10	4D	TraesCS4D02G046500	22017424	22019645
MQTL-YLD10	4D	TraesCS4D02G046600	22021995	22025797
MQTL-YLD10	4D	TraesCS4D02G046700	22028462	22032610
MQTL-YLD10	4D	TraesCS4D02G046800	22034672	22038325
MQTL-YLD10	4D	TraesCS4D02G046900	22233115	22236347
MQTL-YLD10	4D	TraesCS4D02G047000	22571833	22575365
MQTL-YLD10	4D	TraesCS4D02G047100	22579618	22581986
MQTL-YLD10	4D	TraesCS4D02G047200	22584779	22590611
MQTL-YLD10	4D	TraesCS4D02G047300	22938812	22945799
MQTL-YLD10	4D	TraesCS4D02G047400	22946578	22949866	Glutamine synthetase [Source:UniProtKB/TrEMBL;Acc:Q6RUJ0]
MQTL-YLD10	4D	TraesCS4D02G047500	23316722	23323910	Threonine dehydratase [Source:UniProtKB/TrEMBL;Acc:A0A341UNG6]
MQTL-YLD10	4D	TraesCS4D02G047507	23305890	23308355
MQTL-YLD10	4D	TraesCS4D02G047600	23412776	23419191
MQTL-YLD10	4D	TraesCS4D02G047700	23419194	23419901
MQTL-YLD10	4D	TraesCS4D02G047800	23420024	23426081	NADH dehydrogenase [ubiquinone] iron-sulfur protein 1, mitochondrial [Source:Projected from Arabidopsis thaliana (AT5G37510) UniProtKB/Swiss-Prot;Acc:Q9FGI6]
MQTL-YLD10	4D	TraesCS4D02G047900	23481633	23482682
MQTL-YLD10	4D	TraesCS4D02G048000	23486348	23492267
MQTL-YLD10	4D	TraesCS4D02G048200	24110458	24111585
MQTL-YLD10	4D	TraesCS4D02G048300	24250900	24253601
MQTL-YLD10	4D	TraesCS4D02G048400	24335695	24338305
MQTL-YLD10	4D	TraesCS4D02G048500	25159546	25160577
MQTL-YLD10	4D	TraesCS4D02G048600	25164074	25164701
MQTL-YLD10	4D	TraesCS4D02G048800	25193488	25194492
MQTL-YLD10	4D	TraesCS4D02G048900	25342932	25343736
MQTL-YLD10	4D	TraesCS4D02G049000	25347140	25349379
MQTL-YLD10	4D	TraesCS4D02G049100	25362979	25364107
MQTL-YLD10	4D	TraesCS4D02G049200	25376693	25380972
MQTL-YLD10	4D	TraesCS4D02G049300	25419270	25419695
MQTL-YLD10	4D	TraesCS4D02G049400	25421855	25422289
MQTL-YLD10	4D	TraesCS4D02G049500	25427522	25427974
MQTL-YLD10	4D	TraesCS4D02G049600	25436596	25441641	GPN-loop GTPase 3 [Source:UniProtKB/TrEMBL;Acc:A0A1D5Y9Z0]
MQTL-YLD10	4D	TraesCS4D02G049700	25484216	25490526	Protein POLLEN DEFECTIVE IN GUIDANCE 1 [Source:Projected from Arabidopsis thaliana (AT1G67960) UniProtKB/Swiss-Prot;Acc:F4HVJ3]
MQTL-YLD10	4D	TraesCS4D02G049900	25493749	25503915	EMB2754 [Source:Projected from Arabidopsis thaliana (AT4G36630) UniProtKB/TrEMBL;Acc:A0A178UXB5]
MQTL-YLD10	4D	TraesCS4D02G050000	25581680	25584869
MQTL-YLD10	4D	TraesCS4D02G050100	25692908	25696167
MQTL-YLD10	4D	TraesCS4D02G050200	25986916	25991603
MQTL-YLD10	4D	TraesCS4D02G050300	26205225	26207074	Probable transmembrane ascorbate ferrireductase 3 [Source:Projected from Arabidopsis thaliana (AT1G14730) UniProtKB/Swiss-Prot;Acc:Q67ZF6]
MQTL-YLD10	4D	TraesCS4D02G050400	26244144	26250785
MQTL-YLD10	4D	TraesCS4D02G050500	26255025	26257605
MQTL-YLD10	4D	TraesCS4D02G050600	26479241	26481717	UDP-glucose 6-dehydrogenase [Source:UniProtKB/TrEMBL;Acc:W5EQ69]
MQTL-YLD10	4D	TraesCS4D02G050700	26510189	26512807
MQTL-YLD10	4D	TraesCS4D02G050800	26667486	26670279	Actin 1 [Source: Projected from Oryza sativa (Os03g0718100)]
MQTL-YLD10	4D	TraesCS4D02G050900	26895343	26900406
MQTL-YLD10	4D	TraesCS4D02G051000	26920102	26929272	Cytochrome c oxidase assembly protein COX11, mitochondrial [Source:Projected from Arabidopsis thaliana (AT1G02410) UniProtKB/Swiss-Prot;Acc:Q8GWR0]
MQTL-YLD10	4D	TraesCS4D02G051100	26933336	26934958
MQTL-YLD10	4D	TraesCS4D02G051200	27115016	27115366
MQTL-YLD10	4D	TraesCS4D02G051300	27139135	27143604
MQTL-YLD10	4D	TraesCS4D02G051400	27154318	27163448
MQTL-YLD10	4D	TraesCS4D02G051500	27382409	27385020
MQTL-YLD10	4D	TraesCS4D02G051600	27395032	27399921
MQTL-YLD10	4D	TraesCS4D02G051700	27544037	27545350
MQTL-YLD10	4D	TraesCS4D02G051800	27553775	27555332
MQTL-YLD10	4D	TraesCS4D02G051900	27558913	27562018
MQTL-YLD10	4D	TraesCS4D02G052000	28235041	28242020
MQTL-YLD10	4D	TraesCS4D02G052100	28442342	28449763
MQTL-YLD10	4D	TraesCS4D02G052200	28456337	28461004	Phytochrome [Source:UniProtKB/TrEMBL;Acc:A0A341UDS9]
MQTL-YLD10	4D	TraesCS4D02G052300	28478537	28480348
MQTL-YLD10	4D	TraesCS4D02G052400	28481269	28485238
MQTL-YLD10	4D	TraesCS4D02G052500	28836685	28841108	Glutamate decarboxylase [Source:UniProtKB/TrEMBL;Acc:W5DRS3]
MQTL-YLD10	4D	TraesCS4D02G052600	28880837	28882636
MQTL-YLD10	4D	TraesCS4D02G052700	28972089	28995189
MQTL-YLD10	4D	TraesCS4D02G052800	29020163	29022046
MQTL-YLD10	4D	TraesCS4D02G052900	29025268	29025867	Calcium load-activated calcium channel [Source:UniProtKB/TrEMBL;Acc:A0A341UA28]
MQTL-YLD10	4D	TraesCS4D02G053000	29169474	29173070
MQTL-YLD10	4D	TraesCS4D02G053100	29176585	29177517	Histone H2A [Source:UniProtKB/TrEMBL;Acc:W5ER28]
MQTL-YLD10	4D	TraesCS4D02G053200	29178142	29179488
MQTL-YLD10	4D	TraesCS4D02G053300	29323317	29329014	DNA-binding family protein [Source:Projected from Arabidopsis thaliana (AT4G34430) TAIR;Acc:AT4G34430]
MQTL-YLD10	4D	TraesCS4D02G053400	29405725	29410300
MQTL-YLD10	4D	TraesCS4D02G053500	29412818	29415033
MQTL-YLD10	4D	TraesCS4D02G053600	29798552	29804972
MQTL-YLD10	4D	TraesCS4D02G053700	29826807	29829478
MQTL-YLD10	4D	TraesCS4D02G053800	29829662	29834782	Adenylyl cyclase-associated protein [Source:UniProtKB/TrEMBL;Acc:A0A1D5YAF4]
MQTL-YLD10	4D	TraesCS4D02G053900	29837918	29840742
MQTL-YLD10	4D	TraesCS4D02G054000	30004272	30006374
MQTL-YLD10	4D	TraesCS4D02G054100	30169312	30170378
MQTL-YLD10	4D	TraesCS4D02G054200	30195027	30195485	Histone H2B.1 [Source:UniProtKB/Swiss-Prot;Acc:P27807]
MQTL-YLD10	4D	TraesCS4D02G054300	30196609	30198984
MQTL-YLD10	4D	TraesCS4D02G054400	30212836	30215873	Pentatricopeptide repeat-containing protein At3g47530 [Source:Projected from Arabidopsis thaliana (AT3G47530) UniProtKB/Swiss-Prot;Acc:Q9SN85]
MQTL-YLD10	4D	TraesCS4D02G054500	30216985	30221003
MQTL-YLD10	4D	TraesCS4D02G054600	30275414	30279257
MQTL-YLD10	4D	TraesCS4D02G054700	30309385	30309987
MQTL-YLD10	4D	TraesCS4D02G054800	30386617	30386757
MQTL-YLD10	4D	TraesCS4D02G054900	30390906	30392543	Glycosyltransferase [Source:UniProtKB/TrEMBL;Acc:A0A1D6S0H4]
MQTL-YLD10	4D	TraesCS4D02G055000	30398528	30408347	Alanine--tRNA ligase [Source:UniProtKB/TrEMBL;Acc:A0A1D6S0H3]
MQTL-YLD10	4D	TraesCS4D02G055100	30411327	30414114
MQTL-YLD10	4D	TraesCS4D02G055200	30418677	30422581
MQTL-YLD10	4D	TraesCS4D02G055300	30499780	30504843
MQTL-YLD10	4D	TraesCS4D02G055400	30504888	30510881
MQTL-YLD10	4D	TraesCS4D02G055500	30513754	30515404
MQTL-YLD10	4D	TraesCS4D02G055600	30523534	30525129
MQTL-YLD10	4D	TraesCS4D02G055700	30556333	30558072
MQTL-YLD10	4D	TraesCS4D02G055900	30955935	30961149
MQTL-YLD10	4D	TraesCS4D02G056000	31334987	31337060
MQTL-YLD10	4D	TraesCS4D02G056100	31435596	31437598
MQTL-YLD10	4D	TraesCS4D02G056200	31445805	31447593
MQTL-YLD10	4D	TraesCS4D02G056300	31649911	31652721
MQTL-YLD10	4D	TraesCS4D02G056400	31757989	31759851
MQTL-YLD10	4D	TraesCS4D02G056500	31760990	31763729
MQTL-YLD10	4D	TraesCS4D02G056600	31804759	31815760	FIP1[V]-like protein [Source:Projected from Arabidopsis thaliana (AT5G58040) UniProtKB/Swiss-Prot;Acc:F4KDH9]
MQTL-YLD10	4D	TraesCS4D02G056700	31817808	31822553	Lariat debranching enzyme [Source:Projected from Arabidopsis thaliana (AT4G31770) UniProtKB/Swiss-Prot;Acc:Q94K01]
MQTL-YLD10	4D	TraesCS4D02G056800	32015969	32022305	WDR5a [Source:Projected from Arabidopsis thaliana (AT3G49660) UniProtKB/TrEMBL;Acc:A0A178VK59]
MQTL-YLD10	4D	TraesCS4D02G056900	32062787	32065618
MQTL-YLD10	4D	TraesCS4D02G057000	32219376	32222495	Tubulin alpha chain [Source:UniProtKB/TrEMBL;Acc:A4K4Y4]
MQTL-YLD10	4D	TraesCS4D02G057100	32230928	32237040	Inositol-tetrakisphosphate 1-kinase [Source:UniProtKB/TrEMBL;Acc:W5ESQ8]
MQTL-YLD10	4D	TraesCS4D02G057200	32238120	32242237
MQTL-YLD10	4D	TraesCS4D02G057300	32347535	32350399
MQTL-YLD10	4D	TraesCS4D02G057400	32350952	32356761
MQTL-YLD10	4D	TraesCS4D02G057500	32488699	32495217
MQTL-YLD10	4D	TraesCS4D02G057600	32496493	32501244
MQTL-YLD10	4D	TraesCS4D02G057700	32501985	32503113
MQTL-YLD10	4D	TraesCS4D02G057800	32761479	32766732
MQTL-YLD10	4D	TraesCS4D02G057900	32767634	32769926
MQTL-YLD10	4D	TraesCS4D02G058000	32939486	32947358	Similar to Homeobox protein [Source: Projected from Oryza sativa (Os03g0727000)]
MQTL-YLD10	4D	TraesCS4D02G058100	34070518	34072404
MQTL-YLD10	4D	TraesCS4D02G058200	34088249	34091236
MQTL-YLD10	4D	TraesCS4D02G058300	34598826	34603100
MQTL-YLD10	4D	TraesCS4D02G058400	34660335	34665139
MQTL-YLD10	4D	TraesCS4D02G058500	34665725	34669556
MQTL-YLD10	4D	TraesCS4D02G058600	34669456	34670764
MQTL-YLD10	4D	TraesCS4D02G058700	34698556	34701484
MQTL-YLD10	4D	TraesCS4D02G058800	34701675	34711751	DEAD-box ATP-dependent RNA helicase 16 [Source:Projected from Arabidopsis thaliana (AT4G34910) UniProtKB/Swiss-Prot;Acc:Q9SW44]
MQTL-YLD10	4D	TraesCS4D02G058900	34712315	34716185
MQTL-YLD10	4D	TraesCS4D02G059000	35119060	35121669
MQTL-YLD10	4D	TraesCS4D02G059100	35121532	35126647
MQTL-YLD10	4D	TraesCS4D02G059200	35150798	35152999
MQTL-YLD10	4D	TraesCS4D02G059300	35163772	35166264
MQTL-YLD10	4D	TraesCS4D02G059400	35163510	35169484
MQTL-YLD10	4D	TraesCS4D02G059500	35171698	35172270
MQTL-YLD10	4D	TraesCS4D02G059600	35476875	35481038	Growth regulating factor 6-D1 [Source:UniProtKB/TrEMBL;Acc:A0A1D5Y9H7]
MQTL-YLD10	4D	TraesCS4D02G059700	35631917	35633668
MQTL-YLD10	4D	TraesCS4D02G059800	35653592	35655861
MQTL-YLD10	4D	TraesCS4D02G059900	36277941	36280485	ACT domain-containing protein ACR1 [Source:Projected from Arabidopsis thaliana (AT5G65890) UniProtKB/Swiss-Prot;Acc:Q9FHP1]
MQTL-YLD10	4D	TraesCS4D02G060000	36280557	36285329
MQTL-YLD10	4D	TraesCS4D02G060100	36411315	36417930
MQTL-YLD10	4D	TraesCS4D02G060200	36419236	36421317
MQTL-YLD10	4D	TraesCS4D02G060300	36435921	36436675
MQTL-YLD10	4D	TraesCS4D02G060400	36441405	36449880
MQTL-YLD10	4D	TraesCS4D02G060500	36441749	36443599
MQTL-YLD11	4D	TraesCS4D02G105100	83275445	83280821
MQTL-YLD11	4D	TraesCS4D02G105200	83282445	83285125
MQTL-YLD11	4D	TraesCS4D02G105300	83852778	83873785
MQTL-YLD11	4D	TraesCS4D02G105400	84172744	84173782
MQTL-YLD11	4D	TraesCS4D02G105500	84269157	84275160
MQTL-YLD11	4D	TraesCS4D02G105600	84276749	84279790
MQTL-YLD11	4D	TraesCS4D02G105700	84291890	84297256	Auxin-responsive protein [Source:UniProtKB/TrEMBL;Acc:A0A341UQS0]
MQTL-YLD11	4D	TraesCS4D02G105800	84301738	84303781	Auxin-responsive protein [Source:UniProtKB/TrEMBL;Acc:W5ENL5]
MQTL-YLD11	4D	TraesCS4D02G106000	84544401	84548094
MQTL-YLD11	4D	TraesCS4D02G106100	84601345	84604297
MQTL-YLD11	4D	TraesCS4D02G106200	84761190	84763178	FRIGIDA-like protein [Source:UniProtKB/TrEMBL;Acc:A0A341UQS7]
MQTL-YLD11	4D	TraesCS4D02G106300	84776206	84779392	60S acidic ribosomal protein P0 [Source:UniProtKB/TrEMBL;Acc:A0A341UHP9]
MQTL-YLD11	4D	TraesCS4D02G106400	84789277	84790464
MQTL-YLD11	4D	TraesCS4D02G106500	84792932	84794117
MQTL-YLD11	4D	TraesCS4D02G106600	84795853	84797947
MQTL-YLD11	4D	TraesCS4D02G106700	84985600	84987918	Probable LRR receptor-like serine/threonine-protein kinase RKF3 [Source:Projected from Arabidopsis thaliana (AT2G48010) UniProtKB/Swiss-Prot;Acc:P93050]
MQTL-YLD11	4D	TraesCS4D02G106800	85001956	85011084
MQTL-YLD11	4D	TraesCS4D02G106900	85165671	85175559
MQTL-YLD11	4D	TraesCS4D02G107000	85258245	85264752
MQTL-YLD11	4D	TraesCS4D02G107100	85335780	85342635
MQTL-YLD11	4D	TraesCS4D02G107200	85578813	85582953
MQTL-YLD11	4D	TraesCS4D02G107300	85588200	85588928
MQTL-YLD11	4D	TraesCS4D02G107400	85590767	85593832	Fructose-bisphosphate aldolase [Source:UniProtKB/TrEMBL;Acc:W5ETU1]
MQTL-YLD11	4D	TraesCS4D02G107700	85745114	85747409
MQTL-YLD11	4D	TraesCS4D02G107800	85877337	85883133
MQTL-YLD11	4D	TraesCS4D02G107900	86531767	86534353
MQTL-YLD11	4D	TraesCS4D02G108000	87541815	87548377
MQTL-YLD11	4D	TraesCS4D02G108100	87572123	87577255
MQTL-YLD11	4D	TraesCS4D02G108200	87714081	87716358	V-type proton ATPase proteolipid subunit [Source:UniProtKB/TrEMBL;Acc:B2BA43]
MQTL-YLD11	4D	TraesCS4D02G108300	87716640	87722336
MQTL-YLD11	4D	TraesCS4D02G108400	87727549	87729535
MQTL-YLD11	4D	TraesCS4D02G108500	87945394	87947150
MQTL-YLD11	4D	TraesCS4D02G108600	87954022	87955507
MQTL-YLD11	4D	TraesCS4D02G108700	87963161	87964890
MQTL-YLD11	4D	TraesCS4D02G108800	88121810	88123353	LAX3 [Source:Projected from Arabidopsis thaliana (AT1G77690) UniProtKB/TrEMBL;Acc:A0A178W1L1]
MQTL-YLD11	4D	TraesCS4D02G108900	88126061	88133370
MQTL-YLD11	4D	TraesCS4D02G109000	88140786	88142982
MQTL-YLD11	4D	TraesCS4D02G109100	88143390	88149318
MQTL-YLD11	4D	TraesCS4D02G109200	88151829	88154533	Ribosomal protein L3B-3 [Source:UniProtKB/TrEMBL;Acc:Q6V959]
MQTL-YLD11	4D	TraesCS4D02G109300	88156218	88158792
MQTL-YLD11	4D	TraesCS4D02G109400	88471869	88472333
MQTL-YLD11	4D	TraesCS4D02G109500	88700544	88701453	Abscisic stress-ripening protein [Source:UniProtKB/TrEMBL;Acc:J7EJB7]
MQTL-YLD11	4D	TraesCS4D02G109600	88904434	88907002	Exocyst subunit Exo70 family protein [Source:UniProtKB/TrEMBL;Acc:A0A341UQX1]
MQTL-YLD11	4D	TraesCS4D02G109700	89419470	89422301
MQTL-YLD11	4D	TraesCS4D02G109800	89422148	89427341
MQTL-YLD11	4D	TraesCS4D02G109900	89427653	89432162
MQTL-YLD11	4D	TraesCS4D02G110000	89434273	89436270
MQTL-YLD11	4D	TraesCS4D02G110100	89537236	89541764
MQTL-YLD11	4D	TraesCS4D02G110200	89928142	89932636
MQTL-YLD11	4D	TraesCS4D02G110300	90926162	90927074	E3 ubiquitin-protein ligase [Source:UniProtKB/TrEMBL;Acc:A0A341UEP9]
MQTL-YLD11	4D	TraesCS4D02G110400	90988372	90992954	Cytochrome b-c1 complex subunit 6 [Source:UniProtKB/TrEMBL;Acc:A0A341UQY2]
MQTL-YLD11	4D	TraesCS4D02G110500	91050048	91056890	Autophagy-related protein 13b [Source:Projected from Arabidopsis thaliana (AT3G18770) UniProtKB/Swiss-Prot;Acc:F4J8V5]
MQTL-YLD11	4D	TraesCS4D02G110600	91059716	91060612
MQTL-YLD11	4D	TraesCS4D02G110700	91219235	91221215
MQTL-YLD11	4D	TraesCS4D02G110800	91223440	91225860
MQTL-YLD11	4D	TraesCS4D02G110900	91238451	91242191
MQTL-YLD11	4D	TraesCS4D02G111000	91521785	91522940
MQTL-YLD11	4D	TraesCS4D02G111100	92066106	92068133
MQTL-YLD11	4D	TraesCS4D02G111200	92178417	92191849
MQTL-YLD11	4D	TraesCS4D02G111300	92200372	92200608
MQTL-YLD11	4D	TraesCS4D02G111400	92200777	92201085
MQTL-YLD11	4D	TraesCS4D02G111500	92206180	92207246
MQTL-YLD11	4D	TraesCS4D02G111600	92209502	92210450
MQTL-YLD11	4D	TraesCS4D02G111700	92217678	92218391
MQTL-YLD11	4D	TraesCS4D02G111800	92650718	92657723
MQTL-YLD11	4D	TraesCS4D02G111900	93067569	93071438
MQTL-YLD11	4D	TraesCS4D02G112000	93069538	93069903
MQTL-YLD11	4D	TraesCS4D02G112100	93075734	93081852
MQTL-YLD11	4D	TraesCS4D02G112200	93335374	93341055
MQTL-YLD11	4D	TraesCS4D02G112300	93343148	93343729
MQTL-YLD11	4D	TraesCS4D02G112400	93345673	93347194
MQTL-YLD11	4D	TraesCS4D02G112500	93386448	93387406
MQTL-YLD11	4D	TraesCS4D02G112600	93438108	93439037
MQTL-YLD11	4D	TraesCS4D02G112800	93450524	93457066
MQTL-YLD11	4D	TraesCS4D02G112900	93604196	93610067	Exocyst subunit Exo70 family protein [Source:UniProtKB/TrEMBL;Acc:W5EP63]
MQTL-YLD11	4D	TraesCS4D02G113000	93610231	93612964
MQTL-YLD11	4D	TraesCS4D02G113100	93710051	93711864	Non-specific serine/threonine protein kinase [Source:UniProtKB/TrEMBL;Acc:A0A1D5Y9X4]
MQTL-YLD11	4D	TraesCS4D02G113200	93759325	93761686
MQTL-YLD11	4D	TraesCS4D02G113300	93841197	93841838
MQTL-YLD11	4D	TraesCS4D02G113400	93843724	93850053
MQTL-YLD11	4D	TraesCS4D02G113500	94253382	94255391	Pentatricopeptide repeat-containing protein At3g26782, mitochondrial [Source:Projected from Arabidopsis thaliana (AT3G26782) UniProtKB/Swiss-Prot;Acc:Q9LW32]
MQTL-YLD11	4D	TraesCS4D02G113600	94258306	94263192
MQTL-YLD11	4D	TraesCS4D02G113700	94374229	94378619	5'-3' exoribonuclease [Source:UniProtKB/TrEMBL;Acc:A0A1D6S017]
MQTL-YLD11	4D	TraesCS4D02G113800	94591127	94594186	UDP-glucose 6-dehydrogenase [Source:UniProtKB/TrEMBL;Acc:W5ETW5]
MQTL-YLD11	4D	TraesCS4D02G113900	94696843	94697881
MQTL-YLD11	4D	TraesCS4D02G114000	94787230	94787406
MQTL-YLD11	4D	TraesCS4D02G114100	94868679	94871795
MQTL-YLD11	4D	TraesCS4D02G114200	95129926	95135488	HVA22-like protein [Source:UniProtKB/TrEMBL;Acc:W5ERX9]
MQTL-YLD11	4D	TraesCS4D02G114300	95278572	95279997
MQTL-YLD11	4D	TraesCS4D02G114400	95289097	95292748
MQTL-YLD11	4D	TraesCS4D02G114500	95502215	95502598
MQTL-YLD11	4D	TraesCS4D02G114600	95522034	95522703
MQTL-YLD11	4D	TraesCS4D02G114700	95530513	95533477
MQTL-YLD11	4D	TraesCS4D02G114800	95781080	95781427
MQTL-YLD11	4D	TraesCS4D02G114900	95781089	95782029
MQTL-YLD11	4D	TraesCS4D02G115000	95876547	95878708
MQTL-YLD11	4D	TraesCS4D02G115100	95877945	95883520
MQTL-YLD11	4D	TraesCS4D02G115200	96045536	96046756
MQTL-YLD11	4D	TraesCS4D02G115300	96517628	96522675
MQTL-YLD11	4D	TraesCS4D02G115400	96523501	96524562
MQTL-YLD11	4D	TraesCS4D02G115500	96606235	96610275
MQTL-YLD11	4D	TraesCS4D02G115600	96622056	96627993
MQTL-YLD11	4D	TraesCS4D02G115700	96711419	96713623
MQTL-YLD11	4D	TraesCS4D02G115800	96892462	96893772
MQTL-YLD11	4D	TraesCS4D02G115900	96896372	96898051
MQTL-YLD11	4D	TraesCS4D02G116000	96905270	96912287
MQTL-YLD11	4D	TraesCS4D02G116100	97361978	97362424
MQTL-YLD11	4D	TraesCS4D02G116200	97376186	97377753
MQTL-YLD11	4D	TraesCS4D02G116300	97382763	97384461
MQTL-YLD11	4D	TraesCS4D02G116400	97385176	97386353
MQTL-YLD11	4D	TraesCS4D02G116500	97419319	97420922
MQTL-YLD11	4D	TraesCS4D02G116600	97508518	97510609	Peroxidase [Source:UniProtKB/TrEMBL;Acc:A0A1D5Y925]
MQTL-YLD11	4D	TraesCS4D02G116700	97605195	97607331	Peroxidase [Source:UniProtKB/TrEMBL;Acc:A0A1D5Y6B7]
MQTL-YLD11	4D	TraesCS4D02G116800	97719027	97719499
MQTL-YLD11	4D	TraesCS4D02G116900	97720741	97721978
MQTL-YLD11	4D	TraesCS4D02G117000	97737614	97737905
MQTL-YLD11	4D	TraesCS4D02G117100	97957651	97959871	Peroxidase [Source:UniProtKB/TrEMBL;Acc:W5ERP5]
MQTL-YLD11	4D	TraesCS4D02G117200	97959292	97962506
MQTL-YLD11	4D	TraesCS4D02G117300	97967223	97970244
MQTL-YLD11	4D	TraesCS4D02G117500	98013816	98015868
MQTL-YLD11	4D	TraesCS4D02G117600	98024111	98078847
MQTL-YLD11	4D	TraesCS4D02G117700	98091540	98091831
MQTL-YLD11	4D	TraesCS4D02G117800	98441990	98444445
MQTL-YLD11	4D	TraesCS4D02G117900	98447286	98453878	ADP,ATP carrier protein [Source:UniProtKB/TrEMBL;Acc:A0A1D5Y5W8]
MQTL-YLD11	4D	TraesCS4D02G118000	98481280	98482871
MQTL-YLD11	4D	TraesCS4D02G118100	98576022	98582634
MQTL-YLD11	4D	TraesCS4D02G118200	98883542	98890967
MQTL-YLD11	4D	TraesCS4D02G118300	98931138	98934228
MQTL-YLD11	4D	TraesCS4D02G118400	98945038	98945925
MQTL-YLD11	4D	TraesCS4D02G118500	99161360	99162709	Non-specific serine/threonine protein kinase [Source:UniProtKB/TrEMBL;Acc:W5ETB2]
MQTL-YLD11	4D	TraesCS4D02G118600	99657989	99666794
MQTL-YLD11	4D	TraesCS4D02G118700	100199472	100201482
MQTL-YLD11	4D	TraesCS4D02G118800	100226199	100232269
MQTL-YLD11	4D	TraesCS4D02G118900	100319858	100320223
MQTL-YLD11	4D	TraesCS4D02G119000	100336137	100336499	Non-specific lipid-transfer protein [Source:UniProtKB/TrEMBL;Acc:W5ESP6]
MQTL-YLD11	4D	TraesCS4D02G119100	100483088	100483648
MQTL-YLD11	4D	TraesCS4D02G119200	100562014	100566595
MQTL-YLD11	4D	TraesCS4D02G119300	100566428	100570411
MQTL-YLD11	4D	TraesCS4D02G119400	100571341	100575653
MQTL-YLD11	4D	TraesCS4D02G119500	100773838	100774122
MQTL-YLD11	4D	TraesCS4D02G119600	100795318	100799906
MQTL-YLD11	4D	TraesCS4D02G119700	100809611	100812414
MQTL-YLD11	4D	TraesCS4D02G119800	101007843	101013896
MQTL-YLD11	4D	TraesCS4D02G119900	101021448	101023180
MQTL-YLD11	4D	TraesCS4D02G120000	101023448	101025110
MQTL-YLD11	4D	TraesCS4D02G120100	101026632	101032985	SUFS [Source:Projected from Arabidopsis thaliana (AT1G08490) UniProtKB/TrEMBL;Acc:A0A178WGK3]
MQTL-YLD11	4D	TraesCS4D02G120200	101388793	101390389
MQTL-YLD11	4D	TraesCS4D02G120300	101436328	101436885
MQTL-YLD11	4D	TraesCS4D02G120400	101440629	101443056	Root phototropism protein 2 [Source:Projected from Arabidopsis thaliana (AT2G30520) UniProtKB/Swiss-Prot;Acc:Q682S0]
MQTL-YLD11	4D	TraesCS4D02G120500	101504627	101506666
MQTL-YLD11	4D	TraesCS4D02G120600	101652238	101657279
MQTL-YLD11	4D	TraesCS4D02G120700	101664389	101674902
MQTL-YLD11	4D	TraesCS4D02G120800	102105625	102105912
MQTL-YLD11	4D	TraesCS4D02G120900	102141024	102145900
MQTL-YLD11	4D	TraesCS4D02G121000	102155057	102160402
MQTL-YLD11	4D	TraesCS4D02G121100	102162800	102163704
MQTL-YLD11	4D	TraesCS4D02G121200	102165267	102168776
MQTL-YLD11	4D	TraesCS4D02G121300	102387493	102390491
MQTL-YLD11	4D	TraesCS4D02G121400	102406098	102409580
MQTL-YLD11	4D	TraesCS4D02G121500	102533695	102534429
MQTL-YLD11	4D	TraesCS4D02G121600	102871479	102874976	S-acyltransferase [Source:UniProtKB/TrEMBL;Acc:A0A1D5YAA2]
MQTL-YLD11	4D	TraesCS4D02G121700	103236456	103236863
MQTL-YLD11	4D	TraesCS4D02G121800	103251321	103256089
MQTL-YLD11	4D	TraesCS4D02G121900	103480686	103491578
MQTL-YLD11	4D	TraesCS4D02G122000	105134937	105138153
MQTL-YLD11	4D	TraesCS4D02G122100	105247930	105258146
MQTL-YLD11	4D	TraesCS4D02G122200	105897652	105899694
MQTL-YLD11	4D	TraesCS4D02G122300	105928818	105943095
MQTL-YLD11	4D	TraesCS4D02G122400	105975761	105977999
MQTL-YLD11	4D	TraesCS4D02G122500	106413358	106417164
MQTL-YLD11	4D	TraesCS4D02G122600	106678519	106680305	Dirigent protein [Source:UniProtKB/TrEMBL;Acc:A0A1D5YAM3]
MQTL-YLD11	4D	TraesCS4D02G122700	106681429	106684861
MQTL-YLD11	4D	TraesCS4D02G122800	106735130	106737343
MQTL-YLD11	4D	TraesCS4D02G122900	106738444	106739302
MQTL-YLD11	4D	TraesCS4D02G123000	107434774	107435223
MQTL-YLD11	4D	TraesCS4D02G123100	107437245	107440110
MQTL-YLD11	4D	TraesCS4D02G123200	107690658	107692813
MQTL-YLD11	4D	TraesCS4D02G123300	107709495	107710782
MQTL-YLD11	4D	TraesCS4D02G123400	108010910	108014960
MQTL-YLD11	4D	TraesCS4D02G123500	108045032	108045710
MQTL-YLD11	4D	TraesCS4D02G123600	108047797	108048243
MQTL-YLD11	4D	TraesCS4D02G123700	108051182	108053064
MQTL-YLD11	4D	TraesCS4D02G123800	108214968	108218927	Protein DETOXIFICATION [Source:UniProtKB/TrEMBL;Acc:A0A341UI93]
MQTL-YLD11	4D	TraesCS4D02G123900	108225639	108230413
MQTL-YLD11	4D	TraesCS4D02G124000	108626483	108631081
MQTL-YLD11	4D	TraesCS4D02G124100	108836484	108839824
MQTL-YLD11	4D	TraesCS4D02G124200	108842625	108843802
MQTL-YLD11	4D	TraesCS4D02G124300	108851846	108852214
MQTL-YLD11	4D	TraesCS4D02G124400	108852839	108873774
MQTL-YLD11	4D	TraesCS4D02G124500	108884956	108885468
MQTL-YLD11	4D	TraesCS4D02G124600	108906137	108907350
MQTL-YLD11	4D	TraesCS4D02G124700	109072201	109073421
MQTL-YLD11	4D	TraesCS4D02G124800	109214076	109217438
MQTL-YLD11	4D	TraesCS4D02G124900	109240396	109242204
MQTL-YLD11	4D	TraesCS4D02G125000	109252975	109254953
MQTL-YLD11	4D	TraesCS4D02G125100	109269161	109276371
MQTL-YLD11	4D	TraesCS4D02G125200	109359979	109364483
MQTL-YLD11	4D	TraesCS4D02G125300	109469533	109472292	Auxin efflux carrier component [Source:UniProtKB/TrEMBL;Acc:W5EPL6]
MQTL-YLD11	4D	TraesCS4D02G125400	109908112	109908715
MQTL-YLD11	4D	TraesCS4D02G125500	109909795	109912155
MQTL-YLD11	4D	TraesCS4D02G125600	109912663	109915505
MQTL-YLD11	4D	TraesCS4D02G125700	109920289	109927854
MQTL-YLD11	4D	TraesCS4D02G125800	110012445	110020604
MQTL-YLD11	4D	TraesCS4D02G125900	110075544	110081674
MQTL-YLD11	4D	TraesCS4D02G126000	110083370	110087666
MQTL-YLD11	4D	TraesCS4D02G126100	110110485	110113042
MQTL-YLD11	4D	TraesCS4D02G126200	110111694	110117091	Non-specific serine/threonine protein kinase [Source:UniProtKB/TrEMBL;Acc:W5ET91]
MQTL-YLD11	4D	TraesCS4D02G126300	111037602	111041797
MQTL-YLD11	4D	TraesCS4D02G126400	111046113	111051185
MQTL-YLD11	4D	TraesCS4D02G126500	111053171	111056515	Serine/threonine-protein kinase [Source:UniProtKB/TrEMBL;Acc:A0A1D5Y9A0]
MQTL-YLD11	4D	TraesCS4D02G126600	111133582	111139607	Heme oxygenase 2 [Source:Projected from Arabidopsis thaliana (AT2G26550) UniProtKB/TrEMBL;Acc:F4IUM0]
MQTL-YLD11	4D	TraesCS4D02G126700	111140132	111140538
MQTL-YLD11	4D	TraesCS4D02G126800	111584793	111587642
MQTL-YLD11	4D	TraesCS4D02G126900	111587973	111590642	Serine/threonine-protein kinase [Source:UniProtKB/TrEMBL;Acc:A0A1D6S0V4]
MQTL-YLD11	4D	TraesCS4D02G127000	111592898	111595195
MQTL-YLD11	4D	TraesCS4D02G127100	111595992	111608378
MQTL-YLD11	4D	TraesCS4D02G127200	111610904	111611758
MQTL-YLD11	4D	TraesCS4D02G127300	111933122	111935262
MQTL-YLD11	4D	TraesCS4D02G127400	111935965	111938820
MQTL-YLD11	4D	TraesCS4D02G127500	111940194	111943648
MQTL-YLD11	4D	TraesCS4D02G127600	111946915	111950375
MQTL-YLD11	4D	TraesCS4D02G127700	111978585	111980276
MQTL-YLD11	4D	TraesCS4D02G127800	112072431	112076341
MQTL-YLD11	4D	TraesCS4D02G127900	112159715	112160397
MQTL-YLD11	4D	TraesCS4D02G128000	112191996	112196899
MQTL-YLD11	4D	TraesCS4D02G128100	112196942	112197403
MQTL-YLD11	4D	TraesCS4D02G128200	112587924	112591488
MQTL-YLD11	4D	TraesCS4D02G128300	112719530	112721427	Glycosyltransferase [Source:UniProtKB/TrEMBL;Acc:W5ER33]
MQTL-YLD11	4D	TraesCS4D02G128400	112724187	112725715
MQTL-YLD11	4D	TraesCS4D02G128500	112725933	112728045
MQTL-YLD11	4D	TraesCS4D02G128600	112856499	112862835	Suppressor of mec-8 and unc-52 protein homolog 2 [Source:Projected from Arabidopsis thaliana (AT2G26460) UniProtKB/Swiss-Prot;Acc:O48713]
MQTL-YLD11	4D	TraesCS4D02G128700	113151711	113165435
MQTL-YLD11	4D	TraesCS4D02G128800	113170674	113172995
MQTL-YLD11	4D	TraesCS4D02G128900	113234904	113237565
MQTL-YLD11	4D	TraesCS4D02G129000	113930330	113933397
MQTL-YLD11	4D	TraesCS4D02G129100	114187955	114196641
MQTL-YLD11	4D	TraesCS4D02G129200	115042870	115047585
MQTL-YLD11	4D	TraesCS4D02G129300	115050930	115054335	2-carboxy-D-arabinitol-1-phosphatase [Source:UniProtKB/Swiss-Prot;Acc:W5EP13]
MQTL-YLD11	4D	TraesCS4D02G129400	115055237	115056805	Seipin-1 [Source:Projected from Arabidopsis thaliana (AT5G16460) UniProtKB/Swiss-Prot;Acc:Q9FFD9]
MQTL-YLD11	4D	TraesCS4D02G129500	115121081	115124294
MQTL-YLD11	4D	TraesCS4D02G129600	115121268	115123836
MQTL-YLD11	4D	TraesCS4D02G129700	115123648	115125532
MQTL-YLD11	4D	TraesCS4D02G129800	115932225	115933608
MQTL-YLD11	4D	TraesCS4D02G129900	115934039	115940363
MQTL-YLD11	4D	TraesCS4D02G130000	116131115	116132713
MQTL-YLD11	4D	TraesCS4D02G130100	116147823	116151814	RNA-directed DNA methylation 4 [Source:Projected from Arabidopsis thaliana (AT2G30280) UniProtKB/Swiss-Prot;Acc:Q8GYP3]
MQTL-YLD11	4D	TraesCS4D02G130200	116153111	116153853	Protein transport protein Sec61 subunit beta [Source:UniProtKB/TrEMBL;Acc:A0A1D5X2E0]
MQTL-YLD11	4D	TraesCS4D02G130300	116270070	116271553
MQTL-YLD11	4D	TraesCS4D02G130400	116271698	116280714
MQTL-YLD11	4D	TraesCS4D02G130500	116523280	116523567
MQTL-YLD11	4D	TraesCS4D02G130600	116813547	116819388
MQTL-YLD11	4D	TraesCS4D02G130700	116818948	116823141
MQTL-YLD11	4D	TraesCS4D02G130800	117412003	117429812
MQTL-YLD11	4D	TraesCS4D02G130900	117641467	117653063	Clathrin heavy chain [Source:UniProtKB/TrEMBL;Acc:A0A341URU5]
MQTL-YLD11	4D	TraesCS4D02G131000	117662592	117663047
MQTL-YLD11	4D	TraesCS4D02G131100	117705739	117706475
MQTL-YLD11	4D	TraesCS4D02G131200	117732657	117734867
MQTL-YLD11	4D	TraesCS4D02G131400	118311701	118317485	Carboxypeptidase [Source:UniProtKB/TrEMBL;Acc:A0A1D5YAI4]
MQTL-YLD11	4D	TraesCS4D02G131500	118372955	118374882
MQTL-YLD11	4D	TraesCS4D02G131600	118378726	118384579
MQTL-YLD11	4D	TraesCS4D02G131700	118432606	118434995	Ferritin [Source:UniProtKB/TrEMBL;Acc:W5ETC7]
MQTL-YLD11	4D	TraesCS4D02G131900	118570076	118575310	Protein DETOXIFICATION [Source:UniProtKB/TrEMBL;Acc:A0A1D6RZW4]
MQTL-YLD11	4D	TraesCS4D02G132000	118575987	118577101	PRA1 family protein [Source:UniProtKB/TrEMBL;Acc:W5EP09]
MQTL-YLD11	4D	TraesCS4D02G132100	118817971	118820780
MQTL-YLD11	4D	TraesCS4D02G132200	119225141	119227580
MQTL-YLD11	4D	TraesCS4D02G132300	119228595	119234856
MQTL-YLD11	4D	TraesCS4D02G132400	119232763	119235472
MQTL-YLD11	4D	TraesCS4D02G132500	119363918	119367383
MQTL-YLD11	4D	TraesCS4D02G132600	119405535	119411138
MQTL-YLD11	4D	TraesCS4D02G132700	119411882	119416008
MQTL-YLD11	4D	TraesCS4D02G132800	119416529	119419836
MQTL-YLD11	4D	TraesCS4D02G132900	119745418	119751811	Pentatricopeptide repeat-containing protein At3g06430, chloroplastic [Source:Projected from Arabidopsis thaliana (AT3G06430) UniProtKB/Swiss-Prot;Acc:Q9SQU6]
MQTL-YLD11	4D	TraesCS4D02G133000	119802570	119804506
MQTL-YLD11	4D	TraesCS4D02G133100	119805265	119806307
MQTL-YLD11	4D	TraesCS4D02G133300	119818396	119824078
MQTL-YLD11	4D	TraesCS4D02G133400	119826290	119827173
MQTL-YLD11	4D	TraesCS4D02G133500	119886446	119914971	ATP-dependent DNA helicase [Source:UniProtKB/TrEMBL;Acc:A0A341URZ3]
MQTL-YLD11	4D	TraesCS4D02G133600	120071370	120072314
MQTL-YLD11	4D	TraesCS4D02G133700	120089141	120094194	GDSL esterase/lipase CPRD49 [Source:Projected from Arabidopsis thaliana (AT3G11210) UniProtKB/Swiss-Prot;Acc:Q9SRM5]
MQTL-YLD11	4D	TraesCS4D02G133800	120830509	120833590	Laccase [Source:UniProtKB/TrEMBL;Acc:W5EQG8]
MQTL-YLD11	4D	TraesCS4D02G133900	120865261	120867462
MQTL-YLD11	4D	TraesCS4D02G134000	120882134	120886868
MQTL-YLD11	4D	TraesCS4D02G134100	120886025	120887130
MQTL-YLD11	4D	TraesCS4D02G134200	121073905	121074757
MQTL-YLD11	4D	TraesCS4D02G134300	121075082	121078671
MQTL-YLD11	4D	TraesCS4D02G134400	121181560	121183872

## Sheet: 5A
MQTL	Chr No.	Gene ID	Gene start (bp)	Gene end (bp)	Gene description
MQTL-YLD12	5A	TraesCS5A02G189200	391548711	391554182
MQTL-YLD12	5A	TraesCS5A02G189300	391977248	391978991
MQTL-YLD12	5A	TraesCS5A02G189400	391998137	392000722
MQTL-YLD12	5A	TraesCS5A02G189500	392035064	392038145
MQTL-YLD12	5A	TraesCS5A02G189600	392574715	392585765
MQTL-YLD12	5A	TraesCS5A02G189700	393252482	393254499
MQTL-YLD12	5A	TraesCS5A02G189800	393363595	393365096	Succinate dehydrogenase [ubiquinone] iron-sulfur subunit 3, mitochondrial [Source:Projected from Arabidopsis thaliana (AT5G65165) UniProtKB/Swiss-Prot;Acc:Q9FJP9]
MQTL-YLD12	5A	TraesCS5A02G189900	393469551	393478023
MQTL-YLD12	5A	TraesCS5A02G190000	394181080	394183400	Trehalose 6-phosphate phosphatase [Source:UniProtKB/TrEMBL;Acc:A0A1D5YB76]
MQTL-YLD12	5A	TraesCS5A02G190100	394556419	394558559
MQTL-YLD12	5A	TraesCS5A02G190200	394753167	394754858
MQTL-YLD12	5A	TraesCS5A02G190300	394753672	394754694
MQTL-YLD12	5A	TraesCS5A02G190400	394755631	394759459	HCC2 [Source:Projected from Arabidopsis thaliana (AT4G39740) UniProtKB/TrEMBL;Acc:A0A178V000]
MQTL-YLD12	5A	TraesCS5A02G190500	395000985	395001446
MQTL-YLD12	5A	TraesCS5A02G190600	395053634	395058676
MQTL-YLD12	5A	TraesCS5A02G190700	395062528	395063210
MQTL-YLD12	5A	TraesCS5A02G190800	395074525	395076886
MQTL-YLD12	5A	TraesCS5A02G190900	395284820	395286256
MQTL-YLD12	5A	TraesCS5A02G191000	395303048	395304338
MQTL-YLD12	5A	TraesCS5A02G191100	395680588	395692509
MQTL-YLD12	5A	TraesCS5A02G191200	395697117	395704282
MQTL-YLD12	5A	TraesCS5A02G191300	395759513	395760415	Molybdopterin synthase catalytic subunit [Source:UniProtKB/TrEMBL;Acc:A0A1D5YG05]
MQTL-YLD12	5A	TraesCS5A02G191400	395804995	395807284
MQTL-YLD12	5A	TraesCS5A02G191500	395832889	395835769
MQTL-YLD12	5A	TraesCS5A02G191600	395835819	395838322
MQTL-YLD12	5A	TraesCS5A02G191700	395838634	395839780
MQTL-YLD12	5A	TraesCS5A02G191800	395847109	395848224
MQTL-YLD12	5A	TraesCS5A02G191900	395851340	395852914
MQTL-YLD12	5A	TraesCS5A02G192000	395868700	395873140
MQTL-YLD12	5A	TraesCS5A02G192100	395874247	395879691
MQTL-YLD12	5A	TraesCS5A02G192200	395885773	395886123
MQTL-YLD12	5A	TraesCS5A02G192300	395909732	395914738
MQTL-YLD12	5A	TraesCS5A02G192400	395911087	395919630
MQTL-YLD12	5A	TraesCS5A02G192500	395919844	395922270
MQTL-YLD12	5A	TraesCS5A02G192600	396223840	396227249
MQTL-YLD12	5A	TraesCS5A02G192700	396229969	396230848
MQTL-YLD12	5A	TraesCS5A02G192800	396370041	396379182
MQTL-YLD12	5A	TraesCS5A02G192900	396387631	396387957
MQTL-YLD12	5A	TraesCS5A02G193000	396415759	396417288
MQTL-YLD12	5A	TraesCS5A02G193100	396417745	396419340
MQTL-YLD12	5A	TraesCS5A02G193200	396496751	396503421
MQTL-YLD12	5A	TraesCS5A02G193300	396683663	396689812
MQTL-YLD12	5A	TraesCS5A02G193500	396705722	396708877	Hypersensitive induced reaction protein 2 [Source:UniProtKB/TrEMBL;Acc:F1JYU6]
MQTL-YLD12	5A	TraesCS5A02G193600	396708980	396709933
MQTL-YLD12	5A	TraesCS5A02G193700	397143531	397146861
MQTL-YLD12	5A	TraesCS5A02G193800	397147057	397150875
MQTL-YLD12	5A	TraesCS5A02G193900	397249660	397251898
MQTL-YLD12	5A	TraesCS5A02G194000	397252629	397254598
MQTL-YLD12	5A	TraesCS5A02G194100	397506247	397519691	Aminopeptidase [Source:UniProtKB/TrEMBL;Acc:A0A1D6DF70]
MQTL-YLD12	5A	TraesCS5A02G194200	397520050	397530401	Aminopeptidase [Source:UniProtKB/TrEMBL;Acc:A0A1D6DF73]
MQTL-YLD12	5A	TraesCS5A02G194300	397753955	397761756	Aminopeptidase [Source:UniProtKB/TrEMBL;Acc:W5F0H0]
MQTL-YLD12	5A	TraesCS5A02G194400	397782253	397785312
MQTL-YLD12	5A	TraesCS5A02G194500	398189104	398193902
MQTL-YLD12	5A	TraesCS5A02G194600	398263747	398269027
MQTL-YLD12	5A	TraesCS5A02G194700	398269345	398270101
MQTL-YLD12	5A	TraesCS5A02G194800	398270722	398276015
MQTL-YLD12	5A	TraesCS5A02G194900	398277096	398280710
MQTL-YLD12	5A	TraesCS5A02G195000	398280841	398285275	THO complex subunit 6 [Source:Projected from Arabidopsis thaliana (AT2G19430) UniProtKB/Swiss-Prot;Acc:Q8L4M1]
MQTL-YLD12	5A	TraesCS5A02G195100	398286820	398290961
MQTL-YLD12	5A	TraesCS5A02G195200	398411182	398411749
MQTL-YLD12	5A	TraesCS5A02G195400	398675477	398676351
MQTL-YLD12	5A	TraesCS5A02G195500	398779381	398783294	3-ketoacyl-CoA synthase [Source:UniProtKB/TrEMBL;Acc:A0A1D5YEA7]
MQTL-YLD12	5A	TraesCS5A02G195600	398884133	398887677
MQTL-YLD12	5A	TraesCS5A02G195700	398921456	398922593
MQTL-YLD12	5A	TraesCS5A02G195800	398925967	398926897
MQTL-YLD12	5A	TraesCS5A02G195900	398927059	398931505
MQTL-YLD12	5A	TraesCS5A02G196000	398934932	398939074
MQTL-YLD12	5A	TraesCS5A02G196100	399290634	399298913
MQTL-YLD12	5A	TraesCS5A02G196200	399453296	399461596
MQTL-YLD12	5A	TraesCS5A02G196300	400074977	400075583
MQTL-YLD12	5A	TraesCS5A02G196400	400410933	400413943
MQTL-YLD12	5A	TraesCS5A02G196500	400417628	400419940
MQTL-YLD12	5A	TraesCS5A02G196600	400493675	400495987
MQTL-YLD12	5A	TraesCS5A02G196700	400499687	400502551
MQTL-YLD12	5A	TraesCS5A02G196800	400573460	400576523
MQTL-YLD12	5A	TraesCS5A02G196900	400769047	400777610
MQTL-YLD12	5A	TraesCS5A02G197000	400784620	400797910
MQTL-YLD12	5A	TraesCS5A02G197100	400866703	400879323
MQTL-YLD12	5A	TraesCS5A02G197200	401134551	401145724
MQTL-YLD12	5A	TraesCS5A02G197300	401299052	401313636
MQTL-YLD12	5A	TraesCS5A02G197400	401316086	401318701
MQTL-YLD12	5A	TraesCS5A02G197500	401439220	401441832
MQTL-YLD12	5A	TraesCS5A02G197600	401509084	401509695
MQTL-YLD12	5A	TraesCS5A02G197700	401745642	401754640	Histone acetyltransferase type B catalytic subunit [Source:Projected from Arabidopsis thaliana (AT5G56740) UniProtKB/TrEMBL;Acc:Q1JPN3]
MQTL-YLD12	5A	TraesCS5A02G197800	401758452	401763369
MQTL-YLD12	5A	TraesCS5A02G197900	401951628	401955802
MQTL-YLD12	5A	TraesCS5A02G198100	402160484	402164936
MQTL-YLD12	5A	TraesCS5A02G198200	402539567	402542421
MQTL-YLD12	5A	TraesCS5A02G198300	402657337	402658000
MQTL-YLD12	5A	TraesCS5A02G198400	402905243	402908263
MQTL-YLD12	5A	TraesCS5A02G198500	403028388	403029470
MQTL-YLD12	5A	TraesCS5A02G198600	403283828	403291509
MQTL-YLD12	5A	TraesCS5A02G198700	403350828	403355421	Potassium transporter [Source:UniProtKB/TrEMBL;Acc:A0A1D5YPK0]
MQTL-YLD12	5A	TraesCS5A02G198800	403701364	403703469	RING-type E3 ubiquitin transferase [Source:UniProtKB/TrEMBL;Acc:A0A341UX61]
MQTL-YLD12	5A	TraesCS5A02G198900	403756397	403757376
MQTL-YLD12	5A	TraesCS5A02G199000	403873235	403877336
MQTL-YLD12	5A	TraesCS5A02G199100	403898867	403900841
MQTL-YLD12	5A	TraesCS5A02G199200	404015891	404017539	Glycosyltransferase [Source:UniProtKB/TrEMBL;Acc:A0A1D5YPZ9]
MQTL-YLD12	5A	TraesCS5A02G199300	404176989	404179046
MQTL-YLD12	5A	TraesCS5A02G199400	404225000	404231053
MQTL-YLD12	5A	TraesCS5A02G199500	404231847	404238067
MQTL-YLD12	5A	TraesCS5A02G199600	404310575	404316160
MQTL-YLD12	5A	TraesCS5A02G199700	404531231	404535777	Probable acyl-activating enzyme 17, peroxisomal [Source:Projected from Arabidopsis thaliana (AT5G23050) UniProtKB/Swiss-Prot;Acc:F4KBF3]
MQTL-YLD12	5A	TraesCS5A02G199800	404555508	404555747
MQTL-YLD12	5A	TraesCS5A02G199900	404558835	404561854
MQTL-YLD12	5A	TraesCS5A02G200000	404990344	404994703
MQTL-YLD12	5A	TraesCS5A02G200100	405013667	405014960
MQTL-YLD12	5A	TraesCS5A02G200300	406474915	406476795
MQTL-YLD12	5A	TraesCS5A02G200500	406521115	406524701
MQTL-YLD12	5A	TraesCS5A02G200600	406532022	406533693
MQTL-YLD12	5A	TraesCS5A02G200700	406534556	406537319
MQTL-YLD12	5A	TraesCS5A02G200800	406667546	406672895
MQTL-YLD12	5A	TraesCS5A02G200900	406832380	406837848	DEAD-box ATP-dependent RNA helicase 22 [Source:Projected from Arabidopsis thaliana (AT1G59990) UniProtKB/Swiss-Prot;Acc:Q944S1]
MQTL-YLD12	5A	TraesCS5A02G201000	407125352	407126356
MQTL-YLD12	5A	TraesCS5A02G201100	407146772	407147898
MQTL-YLD12	5A	TraesCS5A02G201200	407289602	407290438	Zinc finger AN1 domain-containing stress-associated protein 12 [Source:Projected from Arabidopsis thaliana (AT3G28210) UniProtKB/Swiss-Prot;Acc:Q67YE6]
MQTL-YLD12	5A	TraesCS5A02G201300	407307624	407308572
MQTL-YLD12	5A	TraesCS5A02G201400	407544525	407546761	RING-type E3 ubiquitin transferase [Source:UniProtKB/TrEMBL;Acc:A0A341UTN9]
MQTL-YLD12	5A	TraesCS5A02G201500	407935505	407940249	Enhanced ethylene response protein 5 [Source:Projected from Arabidopsis thaliana (AT2G19560) UniProtKB/Swiss-Prot;Acc:Q8GWE6]
MQTL-YLD12	5A	TraesCS5A02G201700	408180682	408184143
MQTL-YLD12	5A	TraesCS5A02G201800	408190675	408198311
MQTL-YLD12	5A	TraesCS5A02G201900	408458095	408459055
MQTL-YLD12	5A	TraesCS5A02G202000	408837931	408843158	Phospholipase D [Source:UniProtKB/TrEMBL;Acc:W5EXQ9]
MQTL-YLD12	5A	TraesCS5A02G202100	408909454	408914683
MQTL-YLD12	5A	TraesCS5A02G202200	408928380	408931979
MQTL-YLD12	5A	TraesCS5A02G202300	409314534	409326703
MQTL-YLD12	5A	TraesCS5A02G202400	409325085	409325279
MQTL-YLD12	5A	TraesCS5A02G202500	409815054	409819064
MQTL-YLD12	5A	TraesCS5A02G202600	410195343	410204689	Endoglucanase [Source:UniProtKB/TrEMBL;Acc:A0A1D5YQ71]
MQTL-YLD12	5A	TraesCS5A02G202700	410495216	410499714
MQTL-YLD12	5A	TraesCS5A02G202800	410501434	410504047
MQTL-YLD12	5A	TraesCS5A02G202900	410507897	410514965
MQTL-YLD12	5A	TraesCS5A02G203000	410798804	410804297	Annexin [Source:UniProtKB/TrEMBL;Acc:A0A1D5YN83]
MQTL-YLD12	5A	TraesCS5A02G203100	410805850	410807077
MQTL-YLD12	5A	TraesCS5A02G203200	411686479	411692441	Transcription repressor KAN1 [Source:Projected from Arabidopsis thaliana (AT5G16560) UniProtKB/Swiss-Prot;Acc:Q93WJ9]
MQTL-YLD12	5A	TraesCS5A02G203300	412102794	412104977	Xyloglucan endotransglucosylase/hydrolase [Source:UniProtKB/TrEMBL;Acc:A0A1D5YHS7]
MQTL-YLD12	5A	TraesCS5A02G203400	412913325	412916008
MQTL-YLD12	5A	TraesCS5A02G203500	413040609	413044527
MQTL-YLD12	5A	TraesCS5A02G203600	413049955	413052696
MQTL-YLD12	5A	TraesCS5A02G203700	413190976	413194117
MQTL-YLD12	5A	TraesCS5A02G203800	413222701	413228055	Cleavage and polyadenylation specificity factor subunit 3-II [Source:Projected from Arabidopsis thaliana (AT2G01730) UniProtKB/Swiss-Prot;Acc:Q8GUU3]
MQTL-YLD12	5A	TraesCS5A02G203900	413231934	413237842
MQTL-YLD12	5A	TraesCS5A02G204000	413367875	413368239
MQTL-YLD12	5A	TraesCS5A02G204100	413409682	413415847
MQTL-YLD12	5A	TraesCS5A02G204200	413417141	413422267
MQTL-YLD12	5A	TraesCS5A02G204300	413427902	413430594
MQTL-YLD12	5A	TraesCS5A02G204400	413845130	413847717
MQTL-YLD12	5A	TraesCS5A02G204500	414095847	414096724
MQTL-YLD12	5A	TraesCS5A02G204600	414160532	414167745
MQTL-YLD12	5A	TraesCS5A02G204700	414296888	414299363
MQTL-YLD12	5A	TraesCS5A02G204800	414408442	414412069	Plant UBX domain-containing protein 2 [Source:Projected from Arabidopsis thaliana (AT2G01650) UniProtKB/Swiss-Prot;Acc:Q9ZU93]
MQTL-YLD12	5A	TraesCS5A02G204900	414754038	414757196
MQTL-YLD12	5A	TraesCS5A02G205000	414772273	414776852
MQTL-YLD12	5A	TraesCS5A02G205100	414777414	414780969
MQTL-YLD12	5A	TraesCS5A02G205200	414933463	414935033
MQTL-YLD12	5A	TraesCS5A02G205300	415193358	415193606
MQTL-YLD12	5A	TraesCS5A02G205500	415320445	415322718
MQTL-YLD12	5A	TraesCS5A02G205600	415354115	415356236
MQTL-YLD12	5A	TraesCS5A02G205700	415430416	415432026
MQTL-YLD12	5A	TraesCS5A02G205800	415568079	415572231
MQTL-YLD12	5A	TraesCS5A02G205900	415627488	415630735
MQTL-YLD12	5A	TraesCS5A02G206000	415675238	415676394
MQTL-YLD12	5A	TraesCS5A02G206200	416169030	416172694
MQTL-YLD12	5A	TraesCS5A02G206300	416213753	416226296	DNA mismatch repair protein MSH6 [Source:Projected from Arabidopsis thaliana (AT4G02070) UniProtKB/Swiss-Prot;Acc:O04716]
MQTL-YLD12	5A	TraesCS5A02G206400	417039035	417043414
MQTL-YLD12	5A	TraesCS5A02G206500	417044661	417045114
MQTL-YLD12	5A	TraesCS5A02G206600	417045355	417051808	Dihydrolipoamide acetyltransferase component of pyruvate dehydrogenase complex [Source:UniProtKB/TrEMBL;Acc:A0A341V035]
MQTL-YLD12	5A	TraesCS5A02G206700	417252341	417257021
MQTL-YLD12	5A	TraesCS5A02G206800	417312717	417313806
MQTL-YLD12	5A	TraesCS5A02G206900	417330839	417331839
MQTL-YLD12	5A	TraesCS5A02G207000	417883322	417896657	Transcription initiation factor TFIID subunit 2 [Source:Projected from Arabidopsis thaliana (AT1G73960) UniProtKB/Swiss-Prot;Acc:Q8LPF0]
MQTL-YLD12	5A	TraesCS5A02G207100	417896963	417904903
MQTL-YLD12	5A	TraesCS5A02G207200	417906165	417907196
MQTL-YLD12	5A	TraesCS5A02G207300	419207299	419208117
MQTL-YLD12	5A	TraesCS5A02G207400	419363284	419369204
MQTL-YLD12	5A	TraesCS5A02G207500	419681550	419689077	Phospholipid:diacylglycerol acyltransferase 1 [Source:Projected from Arabidopsis thaliana (AT5G13640) UniProtKB/Swiss-Prot;Acc:Q9FNA9]
MQTL-YLD13	5A	TraesCS5A02G226900	442699575	442702884
MQTL-YLD13	5A	TraesCS5A02G227000	442723259	442724222
MQTL-YLD13	5A	TraesCS5A02G227100	443288541	443291685
MQTL-YLD13	5A	TraesCS5A02G227200	443719375	443719656
MQTL-YLD13	5A	TraesCS5A02G227300	443721195	443725820
MQTL-YLD13	5A	TraesCS5A02G227400	443741209	443742925
MQTL-YLD13	5A	TraesCS5A02G227500	444054328	444061625
MQTL-YLD13	5A	TraesCS5A02G227600	444087400	444089466
MQTL-YLD13	5A	TraesCS5A02G227700	444262734	444268781
MQTL-YLD13	5A	TraesCS5A02G227800	444522328	444524095
MQTL-YLD13	5A	TraesCS5A02G227900	444527329	444529752	Pentatricopeptide repeat-containing protein At1g74600, chloroplastic [Source:Projected from Arabidopsis thaliana (AT1G74600) UniProtKB/Swiss-Prot;Acc:Q9CA56]
MQTL-YLD13	5A	TraesCS5A02G228000	444530346	444533151
MQTL-YLD13	5A	TraesCS5A02G228100	444535357	444539643
MQTL-YLD13	5A	TraesCS5A02G228200	444539765	444543813
MQTL-YLD13	5A	TraesCS5A02G228300	444548210	444549501	E3 ubiquitin-protein ligase [Source:UniProtKB/TrEMBL;Acc:A0A1D5YKD2]
MQTL-YLD13	5A	TraesCS5A02G228400	444559501	444564556
MQTL-YLD13	5A	TraesCS5A02G228500	444566451	444568097	Pentatricopeptide repeat-containing protein At2g36730 [Source:Projected from Arabidopsis thaliana (AT2G36730) UniProtKB/Swiss-Prot;Acc:Q9ZQA1]
MQTL-YLD13	5A	TraesCS5A02G228600	444595369	444596616
MQTL-YLD13	5A	TraesCS5A02G228700	444786399	444787398
MQTL-YLD13	5A	TraesCS5A02G228800	444842929	444843776
MQTL-YLD13	5A	TraesCS5A02G228900	444849640	444851597
MQTL-YLD13	5A	TraesCS5A02G229000	444890990	444891782
MQTL-YLD13	5A	TraesCS5A02G229100	444900603	444902540
MQTL-YLD13	5A	TraesCS5A02G229200	444940395	444943934
MQTL-YLD13	5A	TraesCS5A02G229300	444943895	444945371	Chlorophyll a-b binding protein, chloroplastic [Source:UniProtKB/TrEMBL;Acc:W5FIZ2]
MQTL-YLD13	5A	TraesCS5A02G229400	445189346	445192110	Peptidyl-prolyl cis-trans isomerase [Source:UniProtKB/TrEMBL;Acc:A0A1D5YQZ4]
MQTL-YLD13	5A	TraesCS5A02G229500	445194355	445196660	[Fructose-bisphosphate aldolase]-lysine N-methyltransferase, chloroplastic [Source:Projected from Arabidopsis thaliana (AT1G14030) UniProtKB/Swiss-Prot;Acc:Q9XI84]
MQTL-YLD13	5A	TraesCS5A02G229600	445197164	445199557
MQTL-YLD13	5A	TraesCS5A02G229700	445203253	445209839
MQTL-YLD13	5A	TraesCS5A02G229800	445210184	445210834
MQTL-YLD13	5A	TraesCS5A02G229900	445221412	445222062
MQTL-YLD13	5A	TraesCS5A02G230000	445232350	445233000
MQTL-YLD13	5A	TraesCS5A02G230100	445241524	445243122
MQTL-YLD13	5A	TraesCS5A02G230200	445243877	445245106
MQTL-YLD13	5A	TraesCS5A02G230300	445250104	445250613
MQTL-YLD13	5A	TraesCS5A02G230400	445286581	445288110
MQTL-YLD13	5A	TraesCS5A02G230500	445391740	445394815
MQTL-YLD13	5A	TraesCS5A02G230600	445434942	445439262
MQTL-YLD13	5A	TraesCS5A02G230700	445439322	445440817
MQTL-YLD13	5A	TraesCS5A02G230800	445671670	445672157
MQTL-YLD13	5A	TraesCS5A02G230900	446023795	446024173
MQTL-YLD13	5A	TraesCS5A02G231000	446425427	446425840
MQTL-YLD13	5A	TraesCS5A02G231100	446604759	446606239
MQTL-YLD13	5A	TraesCS5A02G231200	446636702	446637779
MQTL-YLD13	5A	TraesCS5A02G231300	446827933	446829303
MQTL-YLD13	5A	TraesCS5A02G231400	447002185	447003384
MQTL-YLD13	5A	TraesCS5A02G231500	447304603	447305974
MQTL-YLD13	5A	TraesCS5A02G231600	447309436	447309828
MQTL-YLD13	5A	TraesCS5A02G231700	447311324	447314581
MQTL-YLD13	5A	TraesCS5A02G231800	447365552	447367096
MQTL-YLD13	5A	TraesCS5A02G231900	447367636	447368775
MQTL-YLD13	5A	TraesCS5A02G232000	447369452	447374357
MQTL-YLD13	5A	TraesCS5A02G232100	447535033	447538379	Gamma-tubulin complex component [Source:UniProtKB/TrEMBL;Acc:A0A341UYA0]
MQTL-YLD13	5A	TraesCS5A02G232200	447540496	447542279
MQTL-YLD13	5A	TraesCS5A02G232300	447545793	447547061
MQTL-YLD13	5A	TraesCS5A02G232400	447551480	447552137
MQTL-YLD13	5A	TraesCS5A02G232500	447623984	447625383
MQTL-YLD13	5A	TraesCS5A02G232600	447631004	447631721
MQTL-YLD13	5A	TraesCS5A02G232700	448089952	448091842
MQTL-YLD13	5A	TraesCS5A02G232800	448109080	448113364
MQTL-YLD13	5A	TraesCS5A02G232900	448196509	448196685
MQTL-YLD13	5A	TraesCS5A02G233000	448291262	448294944
MQTL-YLD13	5A	TraesCS5A02G233100	448539712	448541474
MQTL-YLD13	5A	TraesCS5A02G233200	448602858	448607957	Potassium transporter [Source:UniProtKB/TrEMBL;Acc:A0A341VA41]
MQTL-YLD13	5A	TraesCS5A02G233300	448614339	448619942	Potassium transporter [Source:UniProtKB/TrEMBL;Acc:A0A1D5YC50]
MQTL-YLD13	5A	TraesCS5A02G233400	448628374	448630697
MQTL-YLD13	5A	TraesCS5A02G233500	448831046	448834754
MQTL-YLD13	5A	TraesCS5A02G233600	448835293	448837785	PHD finger protein MALE STERILITY 1 [Source:Projected from Arabidopsis thaliana (AT5G22260) UniProtKB/Swiss-Prot;Acc:Q9FMS5]
MQTL-YLD13	5A	TraesCS5A02G233700	449254955	449259241
MQTL-YLD13	5A	TraesCS5A02G233800	450160689	450163169
MQTL-YLD13	5A	TraesCS5A02G233900	450163910	450168765
MQTL-YLD13	5A	TraesCS5A02G234000	450194592	450195113
MQTL-YLD13	5A	TraesCS5A02G234100	450471166	450471992	HVA22-like protein [Source:UniProtKB/TrEMBL;Acc:A0A1D5YRA7]
MQTL-YLD13	5A	TraesCS5A02G234200	450472856	450475097
MQTL-YLD13	5A	TraesCS5A02G234300	450540758	450542318
MQTL-YLD13	5A	TraesCS5A02G234400	450551531	450557166
MQTL-YLD13	5A	TraesCS5A02G234500	450736044	450737516
MQTL-YLD13	5A	TraesCS5A02G234600	450748811	450752042
MQTL-YLD13	5A	TraesCS5A02G234700	451012317	451015052	Lysin motif-containing protein, Pattern recognition receptor, Peptidoglycan and chitin perception in innate immunit [Source: Projected from Oryza sativa (Os09g0452200)]
MQTL-YLD13	5A	TraesCS5A02G234800	451137969	451139700
MQTL-YLD13	5A	TraesCS5A02G234900	451221123	451222711
MQTL-YLD13	5A	TraesCS5A02G235000	451247915	451249378
MQTL-YLD13	5A	TraesCS5A02G235100	451253432	451254844
MQTL-YLD13	5A	TraesCS5A02G235200	451392154	451393149
MQTL-YLD13	5A	TraesCS5A02G235300	451454753	451458817	Hexosyltransferase [Source:UniProtKB/TrEMBL;Acc:A0A1D5YGB8]
MQTL-YLD13	5A	TraesCS5A02G235400	451461427	451465449
MQTL-YLD13	5A	TraesCS5A02G235500	451465671	451468003
MQTL-YLD13	5A	TraesCS5A02G235600	451468050	451469693
MQTL-YLD13	5A	TraesCS5A02G235700	451478415	451481331
MQTL-YLD13	5A	TraesCS5A02G235800	451483396	451488942
MQTL-YLD13	5A	TraesCS5A02G235900	451707569	451716796
MQTL-YLD13	5A	TraesCS5A02G236000	451720676	451730626
MQTL-YLD13	5A	TraesCS5A02G236100	451731021	451736139
MQTL-YLD13	5A	TraesCS5A02G236200	451740245	451742996
MQTL-YLD13	5A	TraesCS5A02G236300	451880134	451883804
MQTL-YLD13	5A	TraesCS5A02G236400	451884724	451890026
MQTL-YLD13	5A	TraesCS5A02G236500	452109113	452110987
MQTL-YLD13	5A	TraesCS5A02G236600	452113059	452118285
MQTL-YLD13	5A	TraesCS5A02G236700	452122768	452125017
MQTL-YLD13	5A	TraesCS5A02G236800	452209630	452211255
MQTL-YLD13	5A	TraesCS5A02G236900	452243226	452244683
MQTL-YLD13	5A	TraesCS5A02G237000	452266675	452268519
MQTL-YLD13	5A	TraesCS5A02G237100	452687079	452688585
MQTL-YLD13	5A	TraesCS5A02G237200	452933936	452937774
MQTL-YLD13	5A	TraesCS5A02G237300	453002070	453007176
MQTL-YLD13	5A	TraesCS5A02G237400	453343265	453347029
MQTL-YLD13	5A	TraesCS5A02G237500	453519135	453519842
MQTL-YLD13	5A	TraesCS5A02G237600	453875573	453877456	Heat stress transcription factor B-4 [Source:Projected from Arabidopsis thaliana (AT1G46264) UniProtKB/Swiss-Prot;Acc:Q9C635]
MQTL-YLD13	5A	TraesCS5A02G237700	454269553	454272734	Serine/threonine-protein kinase [Source:UniProtKB/TrEMBL;Acc:A0A1D5YK10]
MQTL-YLD13	5A	TraesCS5A02G237800	454346524	454348246
MQTL-YLD13	5A	TraesCS5A02G237900	454396716	454401580	Similar to Heat stress transcription factor Spl7 (Heat shock transcription factor) (Heat shock factor RHSF10) [Source: Projected from Oryza sativa (Os09g0456800)]
MQTL-YLD13	5A	TraesCS5A02G238000	454434541	454437584	ABA 8'-hydroxylase [Source:UniProtKB/TrEMBL;Acc:T2HP39]
MQTL-YLD13	5A	TraesCS5A02G238100	454704374	454706225	Alpha-amylase [Source:UniProtKB/TrEMBL;Acc:A0A341V170]
MQTL-YLD13	5A	TraesCS5A02G238200	454705362	454705640
MQTL-YLD13	5A	TraesCS5A02G238300	454719980	454721510
MQTL-YLD13	5A	TraesCS5A02G238400	454732609	454733787
MQTL-YLD13	5A	TraesCS5A02G238500	454764497	454769643
MQTL-YLD13	5A	TraesCS5A02G238600	454769812	454771846
MQTL-YLD13	5A	TraesCS5A02G238700	454774497	454777563
MQTL-YLD13	5A	TraesCS5A02G238800	454815903	454817348
MQTL-YLD13	5A	TraesCS5A02G238900	455088969	455089927	CML30 [Source:Projected from Arabidopsis thaliana (AT2G15680) UniProtKB/TrEMBL;Acc:A0A178VPG8]
MQTL-YLD13	5A	TraesCS5A02G239000	455093004	455093315
MQTL-YLD13	5A	TraesCS5A02G239100	455206389	455207045
MQTL-YLD13	5A	TraesCS5A02G239200	455280587	455282130
MQTL-YLD13	5A	TraesCS5A02G239300	455463562	455469943
MQTL-YLD13	5A	TraesCS5A02G239400	455506878	455508167
MQTL-YLD13	5A	TraesCS5A02G239500	455528767	455533635
MQTL-YLD13	5A	TraesCS5A02G239600	456033510	456034301
MQTL-YLD13	5A	TraesCS5A02G239700	456068551	456069660
MQTL-YLD13	5A	TraesCS5A02G239800	456087761	456089860
MQTL-YLD13	5A	TraesCS5A02G239900	456098109	456100018
MQTL-YLD13	5A	TraesCS5A02G240000	456472526	456474925
MQTL-YLD13	5A	TraesCS5A02G240100	456485329	456485580
MQTL-YLD13	5A	TraesCS5A02G240200	456521394	456525954
MQTL-YLD13	5A	TraesCS5A02G240300	456596301	456608396
MQTL-YLD13	5A	TraesCS5A02G240400	456612327	456623866
MQTL-YLD13	5A	TraesCS5A02G240500	456678559	456679247
MQTL-YLD13	5A	TraesCS5A02G240600	456744225	456745318
MQTL-YLD13	5A	TraesCS5A02G240700	456972646	456973167
MQTL-YLD13	5A	TraesCS5A02G240800	456974714	456976343
MQTL-YLD13	5A	TraesCS5A02G240900	456975702	456976235
MQTL-YLD13	5A	TraesCS5A02G241000	457003502	457005456
MQTL-YLD13	5A	TraesCS5A02G241100	457075029	457082323	Protein transport protein SEC23 [Source:UniProtKB/TrEMBL;Acc:W5F399]
MQTL-YLD13	5A	TraesCS5A02G241200	457086086	457087243
MQTL-YLD13	5A	TraesCS5A02G241300	457088138	457095984
MQTL-YLD13	5A	TraesCS5A02G241500	457260773	457262618
MQTL-YLD13	5A	TraesCS5A02G241600	457265434	457267902
MQTL-YLD13	5A	TraesCS5A02G241700	457380150	457381280
MQTL-YLD13	5A	TraesCS5A02G241800	457430356	457437568
MQTL-YLD13	5A	TraesCS5A02G241900	457511587	457512522
MQTL-YLD13	5A	TraesCS5A02G242000	457514791	457515735
MQTL-YLD13	5A	TraesCS5A02G242100	457515817	457516830
MQTL-YLD13	5A	TraesCS5A02G242200	457519958	457523289
MQTL-YLD13	5A	TraesCS5A02G242300	457539060	457540103
MQTL-YLD13	5A	TraesCS5A02G242400	457565780	457567766	Glycosyltransferase [Source:UniProtKB/TrEMBL;Acc:A0A1D5YBL1]
MQTL-YLD13	5A	TraesCS5A02G242500	457718051	457719073
MQTL-YLD13	5A	TraesCS5A02G242600	457719244	457720218
MQTL-YLD13	5A	TraesCS5A02G242700	457788434	457792290
MQTL-YLD13	5A	TraesCS5A02G242800	457797156	457798593
MQTL-YLD13	5A	TraesCS5A02G242900	457880538	457882156
MQTL-YLD13	5A	TraesCS5A02G243000	457890557	457891915
MQTL-YLD13	5A	TraesCS5A02G243100	457893732	457895318
MQTL-YLD13	5A	TraesCS5A02G243200	457900911	457903390	Patatin [Source:UniProtKB/TrEMBL;Acc:A0A341UYN4]
MQTL-YLD13	5A	TraesCS5A02G243300	457908390	457908689
MQTL-YLD13	5A	TraesCS5A02G243400	457915277	457915564
MQTL-YLD13	5A	TraesCS5A02G243500	458102258	458106370
MQTL-YLD13	5A	TraesCS5A02G243600	458175727	458179088
MQTL-YLD13	5A	TraesCS5A02G243700	458190994	458193201
MQTL-YLD13	5A	TraesCS5A02G243800	458197673	458202463
MQTL-YLD13	5A	TraesCS5A02G243900	458202694	458203812
MQTL-YLD13	5A	TraesCS5A02G244000	458213357	458214711
MQTL-YLD13	5A	TraesCS5A02G244100	458225463	458227905
MQTL-YLD13	5A	TraesCS5A02G244200	458272998	458274067
MQTL-YLD13	5A	TraesCS5A02G244300	458276959	458279301
MQTL-YLD13	5A	TraesCS5A02G244400	458293816	458295541
MQTL-YLD13	5A	TraesCS5A02G244500	458297764	458300175	Carboxypeptidase [Source:UniProtKB/TrEMBL;Acc:A0A1D5YRJ5]
MQTL-YLD13	5A	TraesCS5A02G244600	458315981	458316790
MQTL-YLD13	5A	TraesCS5A02G244700	458317197	458322545	Carboxypeptidase [Source:UniProtKB/TrEMBL;Acc:A0A1D5YNM4]
MQTL-YLD13	5A	TraesCS5A02G244800	458329230	458331439
MQTL-YLD13	5A	TraesCS5A02G244900	458477715	458479172
MQTL-YLD13	5A	TraesCS5A02G245000	458560389	458562381
MQTL-YLD13	5A	TraesCS5A02G245200	458667567	458671801
MQTL-YLD13	5A	TraesCS5A02G245300	458790475	458791505
MQTL-YLD13	5A	TraesCS5A02G245400	458908772	458912635
MQTL-YLD13	5A	TraesCS5A02G245600	458966502	458967791
MQTL-YLD13	5A	TraesCS5A02G245700	458968240	458972763	Carbonic anhydrase [Source:UniProtKB/TrEMBL;Acc:A0A341UXI1]
MQTL-YLD13	5A	TraesCS5A02G245800	459000781	459002023	AT-hook motif nuclear-localized protein [Source:UniProtKB/TrEMBL;Acc:A0A1D5YP58]
MQTL-YLD13	5A	TraesCS5A02G245900	459002657	459004002
MQTL-YLD13	5A	TraesCS5A02G246000	459327132	459340186
MQTL-YLD13	5A	TraesCS5A02G246100	459478261	459478527
MQTL-YLD13	5A	TraesCS5A02G246200	459542680	459543159	Histone H2A [Source:UniProtKB/TrEMBL;Acc:A0A1D5YIH3]
MQTL-YLD13	5A	TraesCS5A02G246300	459676113	459677084
MQTL-YLD13	5A	TraesCS5A02G246400	459745309	459745857
MQTL-YLD13	5A	TraesCS5A02G246500	459775447	459776340
MQTL-YLD13	5A	TraesCS5A02G246600	460470660	460471368
MQTL-YLD13	5A	TraesCS5A02G246700	460516405	460520083	Serine/threonine-protein kinase PEPKR2 [Source:Projected from Arabidopsis thaliana (AT1G12680) UniProtKB/Swiss-Prot;Acc:Q8W490]
MQTL-YLD13	5A	TraesCS5A02G246800	461007493	461009828
MQTL-YLD13	5A	TraesCS5A02G246900	461073110	461074282
MQTL-YLD13	5A	TraesCS5A02G247000	461229183	461231999
MQTL-YLD13	5A	TraesCS5A02G247100	461479218	461485141
MQTL-YLD13	5A	TraesCS5A02G247200	461486759	461492728	Glucose-6-phosphate isomerase [Source:UniProtKB/TrEMBL;Acc:A0A1D5YMM0]
MQTL-YLD13	5A	TraesCS5A02G247300	461492716	461495798

[truncated: 5 more sheets: 5B, 6B, 6D, 7A, 7B]
