# Supplementary material for: Genome-wide association study to identify genomic loci associated with early vigor in bread wheat under simulated water deficit complemented with quantitative trait loci meta-analysis
Source: G3 (Bethesda). 2022 Dec 2;13(2):jkac320. doi: 10.1093/g3journal/jkac320 (PMC10248217; doi:10.1093/g3journal/jkac320)
Supplement: jkac320_Supplementary_Data [file jkac320_supplementary_data.zip › Supplementary Table S11.xlsx]

## Sheet: Sheet1
MQTL	Wheat Gene stable ID	Rice gene stable ID	Rice chromosome name	Rice Gene start (bp)	Rice Gene end (bp)	Rice gene name
MQTL-YLD1	TraesCS1B02G179900	Os03g0646800	3	25033523	25041950
MQTL-YLD1	TraesCS1B02G179900	Os10g0495600	10	18857871	18869428
MQTL-YLD1	TraesCS1B02G180000
MQTL-YLD1	TraesCS1B02G180100	Os10g0478500	10	17949628	17952014	Os2M1
MQTL-YLD1	TraesCS1B02G180200	Os07g0685900	7	29130273	29132873	OsSub54
MQTL-YLD1	TraesCS1B02G180300	Os08g0430100	8	20790427	20794614
MQTL-YLD1	TraesCS1B02G180400	Os10g0478500	10	17949628	17952014	Os2M1
MQTL-YLD1	TraesCS1B02G180500	Os10g0478500	10	17949628	17952014	Os2M1
MQTL-YLD1	TraesCS1B02G180600	Os10g0478500	10	17949628	17952014	Os2M1
MQTL-YLD1	TraesCS1B02G180700	Os10g0495500	10	18852254	18857340
MQTL-YLD1	TraesCS1B02G180800
MQTL-YLD1	TraesCS1B02G180900	Os10g0495300	10	18837746	18843204
MQTL-YLD1	TraesCS1B02G181000	Os10g0495000	10	18813618	18819650
MQTL-YLD1	TraesCS1B02G181000	Os10g0497500	10	18955115	18957024
MQTL-YLD1	TraesCS1B02G181100	Os10g0494800	10	18798798	18805869	OsKTN80a
MQTL-YLD1	TraesCS1B02G181200	Os10g0494500	10	18794555	18798458	OsRFP
MQTL-YLD1	TraesCS1B02G181300	Os10g0494300	10	18784891	18790563	ABCG26
MQTL-YLD1	TraesCS1B02G181400	Os06g0281400	6	9840913	9857074
MQTL-YLD1	TraesCS1B02G181500	Os10g0494000	10	18754188	18758086
MQTL-YLD1	TraesCS1B02G181600	Os10g0493900	10	18752243	18753905
MQTL-YLD1	TraesCS1B02G181700
MQTL-YLD1	TraesCS1B02G181800	Os10g0493600	10	18733290	18741383	alphaGa1
MQTL-YLD1	TraesCS1B02G181900
MQTL-YLD1	TraesCS1B02G182000	Os10g0492900	10	18707782	18710608
MQTL-YLD1	TraesCS1B02G182100	Os10g0492800	10	18703209	18706226
MQTL-YLD1	TraesCS1B02G182200	Os10g0492600	10	18701151	18702537	OsTIP3
MQTL-YLD1	TraesCS1B02G182300
MQTL-YLD1	TraesCS1B02G182400	Os10g0492101	10	18678132	18678989
MQTL-YLD1	TraesCS1B02G182400	Os10g0492300	10	18687994	18693376
MQTL-YLD1	TraesCS1B02G182500
MQTL-YLD1	TraesCS1B02G182600	Os10g0491900	10	18667175	18669329
MQTL-YLD1	TraesCS1B02G182700	Os05g0160200	5	3535342	3536076	S27a
MQTL-YLD1	TraesCS1B02G182800
MQTL-YLD1	TraesCS1B02G182900	Os07g0677100	7	28669498	28671384	POX8.1
MQTL-YLD1	TraesCS1B02G183000
MQTL-YLD1	TraesCS1B02G183100	Os10g0490900	10	18637489	18638521
MQTL-YLD1	TraesCS1B02G183200
MQTL-YLD1	TraesCS1B02G183300
MQTL-YLD1	TraesCS1B02G183400	Os10g0490666	10	18631316	18631966
MQTL-YLD1	TraesCS1B02G183500
MQTL-YLD1	TraesCS1B02G183600
MQTL-YLD1	TraesCS1B02G183700	Os10g0489800	10	18588277	18590938
MQTL-YLD1	TraesCS1B02G183800	Os10g0489900	10	18591175	18595632
MQTL-YLD1	TraesCS1B02G183900
MQTL-YLD1	TraesCS1B02G184000	Os12g0198000	12	5070769	5071512
MQTL-YLD1	TraesCS1B02G184100	Os10g0490100	10	18598558	18599387
MQTL-YLD1	TraesCS1B02G184200	Os10g0489301	10	18560932	18561435
MQTL-YLD1	TraesCS1B02G184300	Os10g0489301	10	18560932	18561435
MQTL-YLD1	TraesCS1B02G184400	Os02g0105800	2	311537	316458	OsFbox059
MQTL-YLD1	TraesCS1B02G184500	Os03g0393700	3	15824108	15829103	OsSCP18
MQTL-YLD1	TraesCS1B02G184600	Os10g0489301	10	18560932	18561435
MQTL-YLD1	TraesCS1B02G184700	Os10g0489200	10	18552974	18559649
MQTL-YLD1	TraesCS1B02G184800
MQTL-YLD1	TraesCS1B02G184900
MQTL-YLD1	TraesCS1B02G185000	Os10g0489100	10	18548196	18552718	OsPRMT6a
MQTL-YLD1	TraesCS1B02G185100	Os02g0552400	2	20832815	20835431
MQTL-YLD1	TraesCS1B02G185200	Os12g0555600	12	22602934	22607307	ND1
MQTL-YLD1	TraesCS1B02G185300	Os01g0264600	1	8995314	8996892
MQTL-YLD1	TraesCS1B02G185400	Os03g0326600	3	11924471	11929717
MQTL-YLD1	TraesCS1B02G185500	gene-psbN	Pt	70646	70777
MQTL-YLD1	TraesCS1B02G185600	Os10g0495900	10	18869929	18872891
MQTL-YLD1	TraesCS1B02G185700	Os07g0145800	7	2338784	2339182
MQTL-YLD1	TraesCS1B02G185800
MQTL-YLD1	TraesCS1B02G185900	Os10g0496000	10	18873532	18875014	OsDof27
MQTL-YLD1	TraesCS1B02G186000	Os12g0529200	12	20861070	20862990
MQTL-YLD1	TraesCS1B02G186100	Os10g0497100	10	18917046	18920329
MQTL-YLD1	TraesCS1B02G186200	Os10g0497000	10	18906524	18915302
MQTL-YLD1	TraesCS1B02G186300	Os10g0496900	10	18900290	18904022	FGL
MQTL-YLD1	TraesCS1B02G186400	Os10g0497800	10	18981364	18985210
MQTL-YLD1	TraesCS1B02G186500	Os10g0497900	10	18986705	18988981
MQTL-YLD1	TraesCS1B02G186600	Os10g0498100	10	18994725	18996793
MQTL-YLD1	TraesCS1B02G186700	Os10g0498200	10	18998799	19000906
MQTL-YLD1	TraesCS1B02G186700	Os10g0498300	10	19002214	19004174
MQTL-YLD1	TraesCS1B02G186700	Os10g0498500	10	19005928	19007634
MQTL-YLD1	TraesCS1B02G186800	Os10g0498900	10	19033909	19036321
MQTL-YLD1	TraesCS1B02G186900	Os07g0208900	7	5880098	5884357
MQTL-YLD1	TraesCS1B02G187000
MQTL-YLD1	TraesCS1B02G187100	Os10g0498700	10	19015819	19025378	OsMed16_1
MQTL-YLD1	TraesCS1B02G187200	Os10g0499400	10	19054980	19056045
MQTL-YLD2	TraesCS1D02G006800	Os09g0357400	9	11540699	11556180
MQTL-YLD2	TraesCS1D02G006900
MQTL-YLD2	TraesCS1D02G007000
MQTL-YLD2	TraesCS1D02G007100	Os03g0108500	3	499919	501855
MQTL-YLD2	TraesCS1D02G007153
MQTL-YLD2	TraesCS1D02G007200
MQTL-YLD2	TraesCS1D02G007300
MQTL-YLD2	TraesCS1D02G007400
MQTL-YLD2	TraesCS1D02G007500
MQTL-YLD2	TraesCS1D02G007600
MQTL-YLD2	TraesCS1D02G007626
MQTL-YLD2	TraesCS1D02G007700	Os01g0217800	1	6432336	6435651	OsDJ-1B
MQTL-YLD2	TraesCS1D02G007800
MQTL-YLD2	TraesCS1D02G007900	Os05g0103500	5	195749	197253
MQTL-YLD2	TraesCS1D02G008000	Os01g0358700	1	14529887	14531604
MQTL-YLD2	TraesCS1D02G008000	Os01g0359400	1	14576601	14581963
MQTL-YLD2	TraesCS1D02G008100	Os02g0831400	2	35751488	35753307	SIP16
MQTL-YLD2	TraesCS1D02G008200
MQTL-YLD2	TraesCS1D02G008300	Os11g0606100	11	23389911	23391708
MQTL-YLD2	TraesCS1D02G008400	Os01g0360100	1	14608644	14613681
MQTL-YLD2	TraesCS1D02G008472
MQTL-YLD2	TraesCS1D02G008500
MQTL-YLD2	TraesCS1D02G008600
MQTL-YLD2	TraesCS1D02G008700
MQTL-YLD2	TraesCS1D02G008800	Os11g0465200	11	15956675	15960376
MQTL-YLD2	TraesCS1D02G008800	Os11g0469900	11	16129241	16132519
MQTL-YLD2	TraesCS1D02G008900	Os03g0108500	3	499919	501855
MQTL-YLD2	TraesCS1D02G009000	Os05g0244500	5	8766745	8774386
MQTL-YLD2	TraesCS1D02G009100	Os05g0244500	5	8766745	8774386
MQTL-YLD2	TraesCS1D02G009192	Os02g0307700	2	12079377	12079958
MQTL-YLD2	TraesCS1D02G009300	Os01g0358700	1	14529887	14531604
MQTL-YLD2	TraesCS1D02G009300	Os01g0359400	1	14576601	14581963
MQTL-YLD2	TraesCS1D02G009345	Os01g0358700	1	14529887	14531604
MQTL-YLD2	TraesCS1D02G009345	Os01g0359400	1	14576601	14581963
MQTL-YLD2	TraesCS1D02G009400
MQTL-YLD2	TraesCS1D02G009406	Os01g0358700	1	14529887	14531604
MQTL-YLD2	TraesCS1D02G009406	Os01g0359400	1	14576601	14581963
MQTL-YLD2	TraesCS1D02G009443	Os10g0130800	10	1890053	1893891
MQTL-YLD2	TraesCS1D02G009500
MQTL-YLD2	TraesCS1D02G009600	Os07g0244600	7	8055571	8060362
MQTL-YLD2	TraesCS1D02G009600	Os11g0644500	11	25583803	25585451
MQTL-YLD2	TraesCS1D02G009700
MQTL-YLD2	TraesCS1D02G009800	Os01g0504500	1	17504553	17512361
MQTL-YLD2	TraesCS1D02G009900
MQTL-YLD2	TraesCS1D02G010000	Os07g0458800	7	15998528	16003262
MQTL-YLD2	TraesCS1D02G010100
MQTL-YLD2	TraesCS1D02G010200	Os05g0104000	5	213855	217588	OsFH14
MQTL-YLD2	TraesCS1D02G010300
MQTL-YLD2	TraesCS1D02G010400
MQTL-YLD2	TraesCS1D02G010500
MQTL-YLD2	TraesCS1D02G010600	Os05g0103700	5	202000	205705
MQTL-YLD2	TraesCS1D02G010700	Os05g0104100	5	219001	226298	OsFH14
MQTL-YLD2	TraesCS1D02G010800	Os05g0104150	5	227008	228036	PGIP2
MQTL-YLD2	TraesCS1D02G010900	Os04g0356600	4	17044349	17046921
MQTL-YLD2	TraesCS1D02G011100	Os11g0269900	11	9407238	9409922
MQTL-YLD2	TraesCS1D02G011200
MQTL-YLD2	TraesCS1D02G011300
MQTL-YLD2	TraesCS1D02G011400	Os11g0657400	11	26317273	26321503
MQTL-YLD2	TraesCS1D02G011500
MQTL-YLD2	TraesCS1D02G011547
MQTL-YLD2	TraesCS1D02G011600	Os05g0104900	5	263744	266323	OsPUB66
MQTL-YLD2	TraesCS1D02G011700	Os05g0105000	5	267986	274638
MQTL-YLD2	TraesCS1D02G011800	Os01g0371500	1	15291669	15294409	OsGSTF10
MQTL-YLD2	TraesCS1D02G011900
MQTL-YLD2	TraesCS1D02G012000
MQTL-YLD2	TraesCS1D02G012100
MQTL-YLD2	TraesCS1D02G012200
MQTL-YLD2	TraesCS1D02G012300
MQTL-YLD2	TraesCS1D02G012400
MQTL-YLD2	TraesCS1D02G012500	Os04g0691800	4	35398774	35402551
MQTL-YLD2	TraesCS1D02G012600
MQTL-YLD2	TraesCS1D02G012700
MQTL-YLD2	TraesCS1D02G012800
MQTL-YLD2	TraesCS1D02G012900
MQTL-YLD2	TraesCS1D02G013000
MQTL-YLD2	TraesCS1D02G013100	Os05g0105300	5	291392	297119
MQTL-YLD2	TraesCS1D02G013200
MQTL-YLD2	TraesCS1D02G013300
MQTL-YLD2	TraesCS1D02G013400
MQTL-YLD2	TraesCS1D02G013500
MQTL-YLD2	TraesCS1D02G013600
MQTL-YLD2	TraesCS1D02G013700
MQTL-YLD2	TraesCS1D02G013800
MQTL-YLD2	TraesCS1D02G013900
MQTL-YLD2	TraesCS1D02G014000
MQTL-YLD2	TraesCS1D02G014100
MQTL-YLD2	TraesCS1D02G014200	Os12g0636100	12	27266477	27271439
MQTL-YLD2	TraesCS1D02G014300	Os04g0303100	4	13552826	13555333
MQTL-YLD2	TraesCS1D02G014400	Os07g0617500	7	25469511	25470146
MQTL-YLD2	TraesCS1D02G014500	Os10g0529800	10	20600983	20601889	OsGSTU2
MQTL-YLD2	TraesCS1D02G014600	Os10g0162846	10	4094841	4096997
MQTL-YLD2	TraesCS1D02G014700	Os10g0162846	10	4094841	4096997
MQTL-YLD2	TraesCS1D02G014900	Os10g0326100	10	9041999	9042871	OsWAK113
MQTL-YLD2	TraesCS1D02G015000
MQTL-YLD2	TraesCS1D02G015100
MQTL-YLD2	TraesCS1D02G015200
MQTL-YLD2	TraesCS1D02G015300	Os01g0113500	1	734071	737556
MQTL-YLD2	TraesCS1D02G015300	Os01g0113800	1	745452	748945
MQTL-YLD2	TraesCS1D02G015300	Os01g0114700	1	789714	792435
MQTL-YLD2	TraesCS1D02G015300	Os01g0114900	1	794499	795413	OsRLCK9
MQTL-YLD2	TraesCS1D02G015300	Os01g0115600	1	843530	847399	OsRLCK11
MQTL-YLD2	TraesCS1D02G015300	Os01g0116900	1	924451	956639
MQTL-YLD2	TraesCS1D02G015300	Os01g0117100	1	961799	965151
MQTL-YLD2	TraesCS1D02G015300	Os01g0117300	1	979238	980546	OsRLCK17
MQTL-YLD2	TraesCS1D02G015300	Os01g0117500	1	987676	990745
MQTL-YLD2	TraesCS1D02G015300	Os01g0117700	1	997918	1000997
MQTL-YLD2	TraesCS1D02G015400	Os01g0113400	1	731150	738020	OsRLCK4
MQTL-YLD2	TraesCS1D02G015400	Os01g0113700	1	742860	745177
MQTL-YLD2	TraesCS1D02G015400	Os01g0115500	1	839809	840828	OsRLCK10
MQTL-YLD2	TraesCS1D02G015412	Os10g0162846	10	4094841	4096997
MQTL-YLD2	TraesCS1D02G015500	Os11g0227700	11	6692025	6697566
MQTL-YLD2	TraesCS1D02G015500	Os11g0229300	11	6872016	6877424
MQTL-YLD2	TraesCS1D02G015600
MQTL-YLD2	TraesCS1D02G015700	Os11g0278300	11	9896885	9898239
MQTL-YLD2	TraesCS1D02G015800	Os01g0113400	1	731150	738020	OsRLCK4
MQTL-YLD2	TraesCS1D02G015800	Os01g0113700	1	742860	745177
MQTL-YLD2	TraesCS1D02G015800	Os01g0115500	1	839809	840828	OsRLCK10
MQTL-YLD2	TraesCS1D02G015900	Os01g0113500	1	734071	737556
MQTL-YLD2	TraesCS1D02G015900	Os01g0113800	1	745452	748945
MQTL-YLD2	TraesCS1D02G015900	Os01g0114700	1	789714	792435
MQTL-YLD2	TraesCS1D02G015900	Os01g0114900	1	794499	795413	OsRLCK9
MQTL-YLD2	TraesCS1D02G015900	Os01g0115600	1	843530	847399	OsRLCK11
MQTL-YLD2	TraesCS1D02G015900	Os01g0116900	1	924451	956639
MQTL-YLD2	TraesCS1D02G015900	Os01g0117100	1	961799	965151
MQTL-YLD2	TraesCS1D02G015900	Os01g0117300	1	979238	980546	OsRLCK17
MQTL-YLD2	TraesCS1D02G015900	Os01g0117500	1	987676	990745
MQTL-YLD2	TraesCS1D02G015900	Os01g0117700	1	997918	1000997
MQTL-YLD2	TraesCS1D02G016000	Os07g0180100	7	4219935	4221821
MQTL-YLD2	TraesCS1D02G016000	Os07g0180300	7	4226700	4230082
MQTL-YLD2	TraesCS1D02G016026	Os10g0162846	10	4094841	4096997
MQTL-YLD2	TraesCS1D02G016100	Os10g0162846	10	4094841	4096997
MQTL-YLD2	TraesCS1D02G016200	Os10g0326100	10	9041999	9042871	OsWAK113
MQTL-YLD2	TraesCS1D02G016400	Os10g0162846	10	4094841	4096997
MQTL-YLD2	TraesCS1D02G016500	Os01g0758400	1	31870933	31877607
MQTL-YLD2	TraesCS1D02G016600	Os05g0105900	5	317219	320666
MQTL-YLD2	TraesCS1D02G016700	Os09g0344500	9	10740343	10741908	ZRP4
MQTL-YLD2	TraesCS1D02G016700	Os10g0118000	10	1139929	1141433
MQTL-YLD2	TraesCS1D02G016800	Os10g0326100	10	9041999	9042871	OsWAK113
MQTL-YLD2	TraesCS1D02G016900	Os11g0227700	11	6692025	6697566
MQTL-YLD2	TraesCS1D02G016900	Os11g0229300	11	6872016	6877424
MQTL-YLD2	TraesCS1D02G016983
MQTL-YLD2	TraesCS1D02G016991
MQTL-YLD2	TraesCS1D02G017000	Os10g0529800	10	20600983	20601889	OsGSTU2
MQTL-YLD2	TraesCS1D02G017100	Os11g0278300	11	9896885	9898239
MQTL-YLD2	TraesCS1D02G017200	Os10g0529800	10	20600983	20601889	OsGSTU2
MQTL-YLD2	TraesCS1D02G017300	Os11g0278300	11	9896885	9898239
MQTL-YLD2	TraesCS1D02G017400	Os11g0227700	11	6692025	6697566
MQTL-YLD2	TraesCS1D02G017400	Os11g0229300	11	6872016	6877424
MQTL-YLD2	TraesCS1D02G017500	Os07g0617500	7	25469511	25470146
MQTL-YLD2	TraesCS1D02G017600	Os10g0162846	10	4094841	4096997
MQTL-YLD2	TraesCS1D02G017700	Os01g0113400	1	731150	738020	OsRLCK4
MQTL-YLD2	TraesCS1D02G017700	Os01g0113700	1	742860	745177
MQTL-YLD2	TraesCS1D02G017700	Os01g0115500	1	839809	840828	OsRLCK10
MQTL-YLD2	TraesCS1D02G017800	Os01g0113500	1	734071	737556
MQTL-YLD2	TraesCS1D02G017800	Os01g0113800	1	745452	748945
MQTL-YLD2	TraesCS1D02G017800	Os01g0114700	1	789714	792435
MQTL-YLD2	TraesCS1D02G017800	Os01g0114900	1	794499	795413	OsRLCK9
MQTL-YLD2	TraesCS1D02G017800	Os01g0115600	1	843530	847399	OsRLCK11
MQTL-YLD2	TraesCS1D02G017800	Os01g0116900	1	924451	956639
MQTL-YLD2	TraesCS1D02G017800	Os01g0117100	1	961799	965151
MQTL-YLD2	TraesCS1D02G017800	Os01g0117300	1	979238	980546	OsRLCK17
MQTL-YLD2	TraesCS1D02G017800	Os01g0117500	1	987676	990745
MQTL-YLD2	TraesCS1D02G017800	Os01g0117700	1	997918	1000997
MQTL-YLD2	TraesCS1D02G017900	Os01g0113400	1	731150	738020	OsRLCK4
MQTL-YLD2	TraesCS1D02G017900	Os01g0113700	1	742860	745177
MQTL-YLD2	TraesCS1D02G017900	Os01g0115500	1	839809	840828	OsRLCK10
MQTL-YLD2	TraesCS1D02G018000	Os01g0117266	1	976766	977218	OsRLCK17
MQTL-YLD2	TraesCS1D02G018100	Os01g0495200	1	16928574	16929545	OsTBL25
MQTL-YLD2	TraesCS1D02G018100	Os10g0254720	10	8092866	8099474
MQTL-YLD2	TraesCS1D02G018200	Os05g0106000	5	321161	324412
MQTL-YLD2	TraesCS1D02G018300	Os02g0550100	2	20685666	20687790
MQTL-YLD2	TraesCS1D02G018400	Os08g0326100	8	14325350	14328132
MQTL-YLD2	TraesCS1D02G018500
MQTL-YLD2	TraesCS1D02G018600
MQTL-YLD2	TraesCS1D02G018700	Os10g0358200	10	10956338	10959148
MQTL-YLD2	TraesCS1D02G018700	Os11g0678400	11	27428398	27430560
MQTL-YLD2	TraesCS1D02G018800	Os10g0358200	10	10956338	10959148
MQTL-YLD2	TraesCS1D02G018800	Os11g0678400	11	27428398	27430560
MQTL-YLD2	TraesCS1D02G019000
MQTL-YLD2	TraesCS1D02G019100
MQTL-YLD2	TraesCS1D02G019200
MQTL-YLD2	TraesCS1D02G019300
MQTL-YLD2	TraesCS1D02G019400	Os10g0512400	10	19728265	19735008	CYP84A5
MQTL-YLD2	TraesCS1D02G019500
MQTL-YLD2	TraesCS1D02G019600
MQTL-YLD3	TraesCS2A02G244300	Os10g0138000	10	2350665	2354534	OsFbox528
MQTL-YLD3	TraesCS2A02G244400
MQTL-YLD3	TraesCS2A02G244509
MQTL-YLD3	TraesCS2A02G244600
MQTL-YLD3	TraesCS2A02G244700	Os07g0223700	7	6841477	6844677
MQTL-YLD3	TraesCS2A02G244800	Os07g0409100	7	12747743	12760653	OsNTMC2T4.1
MQTL-YLD3	TraesCS2A02G245100	Os07g0495100	7	18519391	18523619	CK2beta3
MQTL-YLD3	TraesCS2A02G245200	Os07g0495200	7	18532547	18535080	RMtATPd1
MQTL-YLD3	TraesCS2A02G245200	Os07g0495400	7	18540951	18541277
MQTL-YLD3	TraesCS2A02G245300
MQTL-YLD3	TraesCS2A02G245400
MQTL-YLD3	TraesCS2A02G245500	Os07g0192900	7	5013790	5019921
MQTL-YLD3	TraesCS2A02G245600
MQTL-YLD3	TraesCS2A02G245700	Os07g0209800	7	5951532	5955708	OsbZIP59
MQTL-YLD3	TraesCS2A02G245800	Os07g0185700	7	4544924	4552953
MQTL-YLD3	TraesCS2A02G245900	Os03g0798600	3	33290841	33293309
MQTL-YLD3	TraesCS2A02G246000	Os07g0295400	7	11528001	11533692
MQTL-YLD3	TraesCS2A02G246100	Os07g0165200	7	3494281	3499214	OsSTA189
MQTL-YLD3	TraesCS2A02G246200	Os07g0165000	7	3483093	3485872
MQTL-YLD3	TraesCS2A02G246300	Os07g0164900	7	3471834	3476921	OsAAO
MQTL-YLD3	TraesCS2A02G246400
MQTL-YLD3	TraesCS2A02G246600	Os07g0164300	7	3446343	3450330
MQTL-YLD3	TraesCS2A02G246700	Os07g0164000	7	3429482	3434732	WAF1
MQTL-YLD3	TraesCS2A02G246800	Os07g0163800	7	3420545	3424487	OsM5
MQTL-YLD3	TraesCS2A02G246900	Os07g0163500	7	3388224	3400176	WP1
MQTL-YLD3	TraesCS2A02G247000	Os07g0163000	7	3363008	3370018	OsD-LDH
MQTL-YLD3	TraesCS2A02G247100	Os07g0162900	7	3360001	3361559	OsCDAP3
MQTL-YLD3	TraesCS2A02G247200
MQTL-YLD3	TraesCS2A02G247300	Os01g0501800	1	17349338	17350785	PsbO
MQTL-YLD3	TraesCS2A02G247400	Os07g0165900	7	3547492	3548592	OsUCL21
MQTL-YLD3	TraesCS2A02G247500
MQTL-YLD3	TraesCS2A02G247600	Os07g0166850	7	3589444	3593774
MQTL-YLD3	TraesCS2A02G247700	Os07g0166800	7	3586107	3593883	OsUBC7
MQTL-YLD3	TraesCS2A02G247800
MQTL-YLD3	TraesCS2A02G248000
MQTL-YLD3	TraesCS2A02G248100
MQTL-YLD3	TraesCS2A02G248200	Os07g0161600	7	3288480	3293291	CDPK17
MQTL-YLD3	TraesCS2A02G248300	Os07g0161000	7	3270392	3275905
MQTL-YLD3	TraesCS2A02G248400	Os03g0788800	3	32783503	32787320	OsRFPH2-19
MQTL-YLD3	TraesCS2A02G248500
MQTL-YLD3	TraesCS2A02G248600	Os07g0160300	7	3241946	3244545
MQTL-YLD3	TraesCS2A02G248700
MQTL-YLD3	TraesCS2A02G248800	Os07g0160600	7	3258325	3262106	OsFLA16
MQTL-YLD3	TraesCS2A02G248900
MQTL-YLD3	TraesCS2A02G249000	Os07g0159900	7	3203068	3204153	OsGRL14
MQTL-YLD3	TraesCS2A02G249100	Os07g0159800	7	3198843	3201809
MQTL-YLD3	TraesCS2A02G249300	Os07g0159700	7	3190314	3191901	OsRLCK223
MQTL-YLD3	TraesCS2A02G249400	Os07g0158800	7	3150258	3152643
MQTL-YLD3	TraesCS2A02G249500	Os07g0158400	7	3124926	3125729
MQTL-YLD3	TraesCS2A02G249600	Os07g0158300	7	3122638	3124603
MQTL-YLD3	TraesCS2A02G249700	Os07g0157900	7	3111642	3113960
MQTL-YLD3	TraesCS2A02G249700	Os07g0158200	7	3118819	3122484
MQTL-YLD3	TraesCS2A02G249800	Os07g0155200	7	2946893	2949178
MQTL-YLD3	TraesCS2A02G249900	Os07g0155100	7	2945227	2946683
MQTL-YLD3	TraesCS2A02G250000
MQTL-YLD3	TraesCS2A02G250200	Os07g0154400	7	2885058	2892760
MQTL-YLD3	TraesCS2A02G250300	Os07g0154300	7	2882267	2882849
MQTL-YLD3	TraesCS2A02G250400
MQTL-YLD3	TraesCS2A02G250500
MQTL-YLD3	TraesCS2A02G250600	Os07g0154100	7	2870686	2872829	OSNCED4, 3
MQTL-YLD3	TraesCS2A02G250700
MQTL-YLD4	TraesCS2B02G373600	Os04g0499300	4	24946171	24952278	Rymv1
MQTL-YLD4	TraesCS2B02G373800
MQTL-YLD4	TraesCS2B02G373900
MQTL-YLD4	TraesCS2B02G374000
MQTL-YLD4	TraesCS2B02G374300
MQTL-YLD4	TraesCS2B02G374400
MQTL-YLD4	TraesCS2B02G374600	Os04g0500700	4	24993910	24999530	OsHCT1
MQTL-YLD4	TraesCS2B02G374700
MQTL-YLD4	TraesCS2B02G374800	Os02g0778200	2	32934164	32945149
MQTL-YLD4	TraesCS2B02G374900	Os04g0500900	4	25003551	25006535	OsPP2C42
MQTL-YLD4	TraesCS2B02G375000	Os04g0475400	4	23789421	23790269	ONAC080
MQTL-YLD4	TraesCS2B02G375100	Os04g0501000	4	25008080	25010015
MQTL-YLD4	TraesCS2B02G375200	Os04g0501100	4	25011878	25015485	OsMRS2-9
MQTL-YLD4	TraesCS2B02G375300	Os04g0501200	4	25017254	25020545	TagI
MQTL-YLD4	TraesCS2B02G375400
MQTL-YLD4	TraesCS2B02G375500	Os04g0501500	4	25035213	25036754
MQTL-YLD4	TraesCS2B02G375600
MQTL-YLD4	TraesCS2B02G375700	Os04g0501700	4	25048428	25054437
MQTL-YLD4	TraesCS2B02G375800	Os04g0501800	4	25056744	25058963
MQTL-YLD4	TraesCS2B02G375900
MQTL-YLD4	TraesCS2B02G376000
MQTL-YLD4	TraesCS2B02G376100	Os04g0502200	4	25067634	25075188
MQTL-YLD4	TraesCS2B02G376200	Os01g0293200	1	10675167	10679826
MQTL-YLD4	TraesCS2B02G376300	Os01g0623000	1	24855937	24857421	OsTMM
MQTL-YLD4	TraesCS2B02G376400	Os12g0633200	12	27132446	27134705
MQTL-YLD4	TraesCS2B02G376500	Os12g0633000	12	27128175	27131959
MQTL-YLD4	TraesCS2B02G376600	Os04g0502800	4	25102568	25107581	OsMFS2
MQTL-YLD4	TraesCS2B02G376700	Os04g0502900	4	25111078	25115175
MQTL-YLD4	TraesCS2B02G376800	Os07g0506000	7	19161257	19165060
MQTL-YLD4	TraesCS2B02G376900
MQTL-YLD4	TraesCS2B02G377000	Os04g0503500	4	25126756	25134361
MQTL-YLD4	TraesCS2B02G377100
MQTL-YLD4	TraesCS2B02G377200	Os04g0503700	4	25145919	25149607
MQTL-YLD4	TraesCS2B02G377300
MQTL-YLD4	TraesCS2B02G377400
MQTL-YLD4	TraesCS2B02G377500
MQTL-YLD4	TraesCS2B02G377600
MQTL-YLD4	TraesCS2B02G377700	Os04g0504200	4	25174782	25175746
MQTL-YLD4	TraesCS2B02G377800
MQTL-YLD4	TraesCS2B02G377900
MQTL-YLD4	TraesCS2B02G378000
MQTL-YLD4	TraesCS2B02G378100	Os04g0504500	4	25182303	25186566	OsPLT4
MQTL-YLD4	TraesCS2B02G378200
MQTL-YLD4	TraesCS2B02G378300	Os04g0504600	4	25187851	25191496
MQTL-YLD4	TraesCS2B02G378400	Os04g0504800	4	25194028	25201219	OsPABPC3
MQTL-YLD4	TraesCS2B02G378500
MQTL-YLD4	TraesCS2B02G378600	Os04g0505200	4	25217872	25219670
MQTL-YLD4	TraesCS2B02G378700	Os08g0174500	8	4332106	4334829	HD5
MQTL-YLD4	TraesCS2B02G378800	Os04g0505200	4	25217872	25219670
MQTL-YLD4	TraesCS2B02G378900	Os11g0148200	11	2224857	2228513	OsTBL22
MQTL-YLD4	TraesCS2B02G378900	Os12g0145400	12	2231444	2234757	OsTBL23
MQTL-YLD4	TraesCS2B02G379000	Os07g0121200	7	1117768	1120936
MQTL-YLD4	TraesCS2B02G379100	Os04g0505400	4	25232435	25234543
MQTL-YLD4	TraesCS2B02G379300	Os04g0506000	4	25251495	25253149
MQTL-YLD4	TraesCS2B02G379400	Os04g0506100	4	25253913	25254615
MQTL-YLD4	TraesCS2B02G379600	Os04g0506300	4	25280935	25285098
MQTL-YLD4	TraesCS2B02G379700	Os04g0506800	4	25307143	25308493
MQTL-YLD4	TraesCS2B02G379800	Os04g0506900	4	25314273	25320440
MQTL-YLD4	TraesCS2B02G379900	Os04g0507000	4	25323826	25340028
MQTL-YLD4	TraesCS2B02G380000	Os04g0507100	4	25340375	25341989
MQTL-YLD4	TraesCS2B02G380100
MQTL-YLD4	TraesCS2B02G380200
MQTL-YLD4	TraesCS2B02G380300	Os04g0507400	4	25346878	25348347
MQTL-YLD4	TraesCS2B02G380400	Os04g0507400	4	25346878	25348347
MQTL-YLD4	TraesCS2B02G380500	Os04g0507500	4	25349753	25361082
MQTL-YLD4	TraesCS2B02G380600	Os04g0507700	4	25368373	25372042	OsGELP56
MQTL-YLD4	TraesCS2B02G380700	Os04g0507800	4	25372496	25374576
MQTL-YLD4	TraesCS2B02G380800	Os04g0507900	4	25374638	25376710	OsWD40-102
MQTL-YLD4	TraesCS2B02G380900
MQTL-YLD4	TraesCS2B02G381000	Os04g0508000	4	25381717	25384946	OsTBL30
MQTL-YLD4	TraesCS2B02G381100	Os04g0508100	4	25385433	25388753
MQTL-YLD4	TraesCS2B02G381200	Os04g0508100	4	25385433	25388753
MQTL-YLD4	TraesCS2B02G381300	Os08g0474866	8	23403049	23404168
MQTL-YLD4	TraesCS2B02G381400
MQTL-YLD4	TraesCS2B02G381500	Os04g0508200	4	25389649	25395401
MQTL-YLD4	TraesCS2B02G381600	Os04g0508300	4	25397069	25399815	grx
MQTL-YLD4	TraesCS2B02G381700	Os04g0508400	4	25400256	25401434
MQTL-YLD4	TraesCS2B02G381800	Os04g0508500	4	25405125	25407689	R2R3-MYB
MQTL-YLD4	TraesCS2B02G381900	Os04g0508600	4	25417088	25418713
MQTL-YLD4	TraesCS2B02G382000	Os02g0805200	2	34351407	34353530	OsPCNA
MQTL-YLD4	TraesCS2B02G382100
MQTL-YLD4	TraesCS2B02G382200
MQTL-YLD4	TraesCS2B02G382300	Os04g0508800	4	25424202	25429268	OsRFP
MQTL-YLD4	TraesCS2B02G382400
MQTL-YLD4	TraesCS2B02G382500
MQTL-YLD4	TraesCS2B02G382600	Os04g0508900	4	25435284	25439059
MQTL-YLD4	TraesCS2B02G382700	Os04g0509000	4	25456824	25459820
MQTL-YLD4	TraesCS2B02G382800
MQTL-YLD4	TraesCS2B02G382900	Os11g0549620	11	20343336	20349189	OsPAP7
MQTL-YLD4	TraesCS2B02G383000	Os11g0549620	11	20343336	20349189	OsPAP7
MQTL-YLD4	TraesCS2B02G383100	Os04g0509100	4	25460247	25467782
MQTL-YLD4	TraesCS2B02G383200	Os04g0509200	4	25468673	25471511
MQTL-YLD4	TraesCS2B02G383300	Os04g0509300	4	25474092	25489203	DCL4
MQTL-YLD4	TraesCS2B02G383400
MQTL-YLD4	TraesCS2B02G383500	Os04g0509500	4	25500158	25501974
MQTL-YLD4	TraesCS2B02G383600	Os04g0509600	4	25500515	25502557	AMT1
MQTL-YLD4	TraesCS2B02G383700
MQTL-YLD4	TraesCS2B02G383800
MQTL-YLD4	TraesCS2B02G383900
MQTL-YLD4	TraesCS2B02G384000
MQTL-YLD4	TraesCS2B02G384100
MQTL-YLD4	TraesCS2B02G384200
MQTL-YLD4	TraesCS2B02G384300	Os04g0510400	4	25535365	25541426	OsRH13
MQTL-YLD4	TraesCS2B02G384400
MQTL-YLD4	TraesCS2B02G384500	Os04g0510700	4	25551194	25553800
MQTL-YLD4	TraesCS2B02G384600	Os04g0510900	4	25554772	25556458	OsEnS-68
MQTL-YLD4	TraesCS2B02G384700	Os11g0208700	11	5580098	5582565
MQTL-YLD4	TraesCS2B02G384700	Os11g0208800	11	5586534	5589198
MQTL-YLD4	TraesCS2B02G384800	Os04g0356600	4	17044349	17046921
MQTL-YLD4	TraesCS2B02G384900
MQTL-YLD4	TraesCS2B02G385000	Os08g0383800	8	18093397	18095760
MQTL-YLD4	TraesCS2B02G385100	Os03g0658000	3	25690409	25695115
MQTL-YLD4	TraesCS2B02G385100	Os03g0658800	3	25746127	25760738	OsCYP87C2
MQTL-YLD4	TraesCS2B02G385100	Os10g0179200	10	5460924	5467233
MQTL-YLD4	TraesCS2B02G385100	Os12g0286300	12	10904277	10909395
MQTL-YLD4	TraesCS2B02G385200
MQTL-YLD4	TraesCS2B02G385300	Os03g0722400	3	29305425	29311650	OsDDM1b
MQTL-YLD4	TraesCS2B02G385300	Os09g0442700	9	16461644	16467575	OsDDM1a
MQTL-YLD4	TraesCS2B02G385400	Os04g0534600	4	26720079	26721025	PEX11-4
MQTL-YLD4	TraesCS2B02G385500	Os08g0194350	8	5517737	5519259
MQTL-YLD4	TraesCS2B02G385500	Os08g0195000	8	5551365	5553193	OsFbox416
MQTL-YLD4	TraesCS2B02G385600	Os04g0534500	4	26716441	26719460
MQTL-YLD4	TraesCS2B02G385700	Os04g0534400	4	26712651	26715739
MQTL-YLD4	TraesCS2B02G385800	Os04g0534300	4	26709264	26712490
MQTL-YLD4	TraesCS2B02G385900	Os04g0534166	4	26703331	26705217
MQTL-YLD4	TraesCS2B02G385900	Os04g0534200	4	26706730	26708531
MQTL-YLD4	TraesCS2B02G386000
MQTL-YLD4	TraesCS2B02G386100	Os01g0143400	1	2361799	2363814
MQTL-YLD4	TraesCS2B02G386200	Os04g0534100	4	26695624	26700515
MQTL-YLD4	TraesCS2B02G386300	Os04g0533700	4	26679487	26680837	OsSRP-PTY
MQTL-YLD4	TraesCS2B02G386400	Os04g0533900	4	26684584	26687711
MQTL-YLD4	TraesCS2B02G386500	Os04g0533700	4	26679487	26680837	OsSRP-PTY
MQTL-YLD4	TraesCS2B02G386600	Os11g0652900	11	26058375	26059083
MQTL-YLD4	TraesCS2B02G386600	Os11g0654400	11	26168962	26170310
MQTL-YLD4	TraesCS2B02G386700	Os04g0533500	4	26674344	26676661
MQTL-YLD4	TraesCS2B02G386800	Os01g0143400	1	2361799	2363814
MQTL-YLD4	TraesCS2B02G386900	Os04g0533300	4	26664737	26668216	OsREM1.5
MQTL-YLD4	TraesCS2B02G387000
MQTL-YLD4	TraesCS2B02G387100	Os02g0491600	2	17165188	17165997	OsGLP2-1
MQTL-YLD4	TraesCS2B02G387200	Os04g0533000	4	26644078	26650189	OsRH6
MQTL-YLD4	TraesCS2B02G387300	Os04g0532800	4	26638119	26640661	R2R3-MYB
MQTL-YLD4	TraesCS2B02G387400
MQTL-YLD4	TraesCS2B02G387500	Os04g0532800	4	26638119	26640661	R2R3-MYB
MQTL-YLD4	TraesCS2B02G387600
MQTL-YLD4	TraesCS2B02G387700	Os04g0532800	4	26638119	26640661	R2R3-MYB
MQTL-YLD4	TraesCS2B02G387800	Os04g0532800	4	26638119	26640661	R2R3-MYB
MQTL-YLD4	TraesCS2B02G388000	Os04g0532500	4	26621017	26622583
MQTL-YLD4	TraesCS2B02G388100
MQTL-YLD4	TraesCS2B02G388200	Os04g0531900	4	26590627	26592402
MQTL-YLD4	TraesCS2B02G388200	Os04g0532400	4	26617453	26619087
MQTL-YLD4	TraesCS2B02G388300	Os04g0532100	4	26611746	26613837
MQTL-YLD4	TraesCS2B02G388500	Os04g0531700	4	26580262	26582931
MQTL-YLD4	TraesCS2B02G388500	Os04g0531750	4	26583060	26584951
MQTL-YLD4	TraesCS2B02G388600	Os04g0531900	4	26590627	26592402
MQTL-YLD4	TraesCS2B02G388600	Os04g0532400	4	26617453	26619087
MQTL-YLD4	TraesCS2B02G388700	Os04g0531700	4	26580262	26582931
MQTL-YLD4	TraesCS2B02G388700	Os04g0531750	4	26583060	26584951
MQTL-YLD4	TraesCS2B02G388800	Os04g0531500	4	26576255	26578707
MQTL-YLD4	TraesCS2B02G388900	Os04g0531300	4	26565544	26571685
MQTL-YLD4	TraesCS2B02G389000	Os04g0531200	4	26563253	26563549
MQTL-YLD4	TraesCS2B02G389100	Os04g0531100	4	26558962	26561236	OsERG3
MQTL-YLD4	TraesCS2B02G389200	Os04g0530900	4	26553080	26554821
MQTL-YLD4	TraesCS2B02G389300	Os03g0378200	3	14946659	14953267
MQTL-YLD4	TraesCS2B02G389400	Os04g0530700	4	26543241	26546917
MQTL-YLD4	TraesCS2B02G389500	Os04g0530600	4	26540478	26542966	OsTRX
MQTL-YLD4	TraesCS2B02G389600
MQTL-YLD4	TraesCS2B02G389700	Os04g0530400	4	26528506	26531632
MQTL-YLD4	TraesCS2B02G389700	Os12g0154400	12	2678088	2681517
MQTL-YLD4	TraesCS2B02G389800	Os04g0530300	4	26524261	26528367
MQTL-YLD4	TraesCS2B02G389900	Os02g0639600	2	25660296	25664328
MQTL-YLD4	TraesCS2B02G390000	Os04g0530100	4	26518761	26522048	OsEXPB17
MQTL-YLD4	TraesCS2B02G390100
MQTL-YLD4	TraesCS2B02G390200	Os04g0530000	4	26511352	26515329
MQTL-YLD4	TraesCS2B02G390300	Os04g0529800	4	26506073	26508797
MQTL-YLD4	TraesCS2B02G390400	Os04g0529700	4	26504423	26506105
MQTL-YLD4	TraesCS2B02G390500	Os04g0529500	4	26484115	26494581	OsCPL1
MQTL-YLD4	TraesCS2B02G390600	Os04g0529400	4	26475471	26480129	OsWD40-104
MQTL-YLD4	TraesCS2B02G390700	Os07g0412100	7	12916883	12924202	GBSSII
MQTL-YLD4	TraesCS2B02G390800	Os04g0529100	4	26438670	26440540	OsERF#045
MQTL-YLD4	TraesCS2B02G390900
MQTL-YLD4	TraesCS2B02G391000	Os01g0497400	1	17105524	17106678	OsANN1
MQTL-YLD4	TraesCS2B02G391100	Os04g0528600	4	26421615	26423910
MQTL-YLD4	TraesCS2B02G391200	Os04g0528100	4	26387566	26391159
MQTL-YLD4	TraesCS2B02G391300
MQTL-YLD4	TraesCS2B02G391400	Os04g0527900	4	26380265	26381537	OsTIP3
MQTL-YLD4	TraesCS2B02G391500
MQTL-YLD4	TraesCS2B02G391600	Os04g0527800	4	26375726	26379798
MQTL-YLD4	TraesCS2B02G391700	Os04g0527700	4	26372064	26375184
MQTL-YLD4	TraesCS2B02G391800	Os04g0527500	4	26369150	26369888
MQTL-YLD4	TraesCS2B02G391900	Os04g0527400	4	26364147	26368378
MQTL-YLD4	TraesCS2B02G392000
MQTL-YLD4	TraesCS2B02G392100	Os04g0527000	4	26347311	26348499
MQTL-YLD4	TraesCS2B02G392200	Os04g0527000	4	26347311	26348499
MQTL-YLD4	TraesCS2B02G392300	Os04g0527000	4	26347311	26348499
MQTL-YLD4	TraesCS2B02G392400	Os04g0526800	4	26342449	26343778
MQTL-YLD4	TraesCS2B02G392500	Os04g0526600	4	26323989	26324804	RASI
MQTL-YLD4	TraesCS2B02G392600	Os04g0526300	4	26320449	26321489
MQTL-YLD4	TraesCS2B02G392700	Os04g0526300	4	26320449	26321489
MQTL-YLD4	TraesCS2B02G392800	Os02g0780600	2	33073135	33077126
MQTL-YLD4	TraesCS2B02G392900	Os04g0526000	4	26310603	26311543	OsTCP17
MQTL-YLD4	TraesCS2B02G393000	Os04g0525900	4	26300029	26307657
MQTL-YLD4	TraesCS2B02G393100	Os04g0525800	4	26296166	26296783
MQTL-YLD4	TraesCS2B02G393200	Os05g0554800	5	27584773	27588204
MQTL-YLD4	TraesCS2B02G393200	Os05g0555000	5	27594325	27598783
MQTL-YLD4	TraesCS2B02G393300	Os04g0525700	4	26287562	26292136	OsSCP25
MQTL-YLD4	TraesCS2B02G393400	Os04g0525600	4	26284657	26285877	OsClp7
MQTL-YLD4	TraesCS2B02G393500	Os11g0224800	11	6530949	6532328	OsSRP-PSG
MQTL-YLD4	TraesCS2B02G393600	Os04g0524900	4	26253821	26256781	OsYSL11
MQTL-YLD4	TraesCS2B02G393700	Os04g0525000	4	26257984	26259784
MQTL-YLD4	TraesCS2B02G393800
MQTL-YLD4	TraesCS2B02G393900	Os04g0525100	4	26260577	26262268
MQTL-YLD4	TraesCS2B02G393900	Os04g0525200	4	26263793	26267430
MQTL-YLD4	TraesCS2B02G394000	Os11g0224800	11	6530949	6532328	OsSRP-PSG
MQTL-YLD4	TraesCS2B02G394100
MQTL-YLD4	TraesCS2B02G394200	Os11g0546300	11	20144609	20147897	OspPLAV
MQTL-YLD4	TraesCS2B02G394300	Os01g0319000	1	12117107	12123026
MQTL-YLD4	TraesCS2B02G394400	Os04g0524600	4	26247730	26252252	OsYSL12
MQTL-YLD4	TraesCS2B02G394500	Os04g0524500	4	26236705	26240648	OsYSL13
MQTL-YLD4	TraesCS2B02G394600	Os04g0524500	4	26236705	26240648	OsYSL13
MQTL-YLD4	TraesCS2B02G394700
MQTL-YLD4	TraesCS2B02G394800	Os03g0390900	3	15658869	15661383
MQTL-YLD4	TraesCS2B02G394800	Os04g0524400	4	26232855	26236777
MQTL-YLD4	TraesCS2B02G394800	Os11g0432800	11	13969460	13971406
MQTL-YLD4	TraesCS2B02G394900	Os04g0524300	4	26227217	26228435	RR5
MQTL-YLD4	TraesCS2B02G395000
MQTL-YLD4	TraesCS2B02G395100	Os04g0523600	4	26206039	26207769
MQTL-YLD4	TraesCS2B02G395200	Os04g0523500	4	26199141	26203656	OsCKX8
MQTL-YLD4	TraesCS2B02G395300
MQTL-YLD4	TraesCS2B02G395400
MQTL-YLD4	TraesCS2B02G395500	Os04g0523200	4	26177249	26179831
MQTL-YLD4	TraesCS2B02G395500	Os04g0523350	4	26183370	26183921
MQTL-YLD4	TraesCS2B02G395600
MQTL-YLD4	TraesCS2B02G395700	Os04g0523000	4	26167892	26169988
MQTL-YLD4	TraesCS2B02G395800	Os02g0517700	2	18805498	18806589
MQTL-YLD4	TraesCS2B02G395900	Os04g0522800	4	26158845	26166779
MQTL-YLD4	TraesCS2B02G396000	Os04g0522500	4	26130711	26134356	OsGA2ox6
MQTL-YLD4	TraesCS2B02G396100	Os04g0522100	4	26120339	26120817	DEFL12
MQTL-YLD4	TraesCS2B02G396200	Os04g0521900	4	26118248	26119023
MQTL-YLD4	TraesCS2B02G396300	Os04g0521800	4	26114744	26118273
MQTL-YLD4	TraesCS2B02G396400	Os04g0521800	4	26114744	26118273
MQTL-YLD4	TraesCS2B02G396500	Os04g0521700	4	26111689	26113913
MQTL-YLD4	TraesCS2B02G396600	Os04g0521300	4	26103781	26105940
MQTL-YLD4	TraesCS2B02G396700	Os04g0521100	4	26099273	26101764	OsPIP2
MQTL-YLD4	TraesCS2B02G396800	Os04g0521100	4	26099273	26101764	OsPIP2
MQTL-YLD4	TraesCS2B02G396900	Os04g0520900	4	26090701	26093766
MQTL-YLD4	TraesCS2B02G397000	Os04g0520700	4	26074703	26075861	OsS40-13
MQTL-YLD4	TraesCS2B02G397100
MQTL-YLD4	TraesCS2B02G397200	Os04g0519900	4	26024007	26025331
MQTL-YLD4	TraesCS2B02G397200	Os04g0519925	4	26027651	26033771
MQTL-YLD4	TraesCS2B02G397300	Os04g0519700	4	26013363	26016187	OsARF10
MQTL-YLD4	TraesCS2B02G397400	Os06g0506100	6	17997701	18000859
MQTL-YLD4	TraesCS2B02G397500	Os06g0506200	6	18002712	18009339
MQTL-YLD4	TraesCS2B02G397600	Os04g0518800	4	25959399	25963504	LABA1
MQTL-YLD4	TraesCS2B02G397800	Os04g0518650	4	25944706	25946826
MQTL-YLD4	TraesCS2B02G397900
MQTL-YLD4	TraesCS2B02G398000	Os04g0518400	4	25927077	25929716	OsPAL07
MQTL-YLD4	TraesCS2B02G398100	Os04g0518400	4	25927077	25929716	OsPAL07
MQTL-YLD4	TraesCS2B02G398200	Os04g0518400	4	25927077	25929716	OsPAL07
MQTL-YLD4	TraesCS2B02G398300	Os04g0518400	4	25927077	25929716	OsPAL07
MQTL-YLD4	TraesCS2B02G398400	Os04g0518400	4	25927077	25929716	OsPAL07
MQTL-YLD4	TraesCS2B02G398500	Os11g0490100	11	17284028	17285405
MQTL-YLD4	TraesCS2B02G398600	Os04g0517900	4	25896740	25897489	OsSAUR18
MQTL-YLD4	TraesCS2B02G398700
MQTL-YLD4	TraesCS2B02G398800
MQTL-YLD4	TraesCS2B02G398900	Os04g0517500	4	25867807	25869187
MQTL-YLD4	TraesCS2B02G399000	Os04g0517400	4	25863742	25865878
MQTL-YLD4	TraesCS2B02G399100	Os04g0517300	4	25855678	25860031	OsRUS2
MQTL-YLD4	TraesCS2B02G399200	Os04g0517100	4	25843038	25844912	OsMyb4
MQTL-YLD4	TraesCS2B02G399300
MQTL-YLD4	TraesCS2B02G399400	Os02g0131600	2	1650800	1651201
MQTL-YLD4	TraesCS2B02G399400	Os02g0496900	2	17464027	17464615
MQTL-YLD4	TraesCS2B02G399500	Os02g0131600	2	1650800	1651201
MQTL-YLD4	TraesCS2B02G399500	Os02g0496900	2	17464027	17464615
MQTL-YLD4	TraesCS2B02G399600	Os04g0517000	4	25835663	25837775
MQTL-YLD4	TraesCS2B02G399700	Os04g0515900	4	25773347	25776183	ONAC008
MQTL-YLD4	TraesCS2B02G399800	Os04g0516200	4	25790019	25791505	OsG1L4
MQTL-YLD4	TraesCS2B02G400000	Os04g0516600	4	25826802	25830703
MQTL-YLD4	TraesCS2B02G400100	Os04g0516900	4	25833124	25835026
MQTL-YLD4	TraesCS2B02G400200
MQTL-YLD4	TraesCS2B02G400300	Os08g0225000	8	7612317	7614842	ZL16
MQTL-YLD4	TraesCS2B02G400400	Os04g0684600	4	34972015	34972557
MQTL-YLD4	TraesCS2B02G400500	Os04g0515400	4	25754162	25756273
MQTL-YLD4	TraesCS2B02G400600
MQTL-YLD4	TraesCS2B02G400700
MQTL-YLD4	TraesCS2B02G400800
MQTL-YLD4	TraesCS2B02G400900	Os12g0556400	12	22641356	22644098
MQTL-YLD4	TraesCS2B02G401000	Os03g0374500	3	14739099	14741603
MQTL-YLD4	TraesCS2B02G401200
MQTL-YLD4	TraesCS2B02G401300
MQTL-YLD4	TraesCS2B02G401400	Os04g0514400	4	25701024	25703247
MQTL-YLD4	TraesCS2B02G401500	Os04g0513400	4	25658339	25667057	Os4bglu16
MQTL-YLD4	TraesCS2B02G401500	Os04g0513700	4	25672306	25674971	Os4bglu17
MQTL-YLD4	TraesCS2B02G401600	Os04g0513100	4	25640333	25644606	Os4bglu14
MQTL-YLD4	TraesCS2B02G401700	Os04g0513000	4	25637107	25638732
MQTL-YLD4	TraesCS2B02G401800	Os04g0512500	4	25618621	25619338
MQTL-YLD4	TraesCS2B02G401900	Os04g0512400	4	25611673	25615824	OsRFPHC-12
MQTL-YLD4	TraesCS2B02G402000	Os04g0512300	4	25608241	25611089
MQTL-YLD4	TraesCS2B02G402100	Os04g0512200	4	25598959	25606215
MQTL-YLD4	TraesCS2B02G402200	Os04g0511700	4	25580949	25583094
MQTL-YLD4	TraesCS2B02G402300	Os04g0511600	4	25573704	25579677	OsRFP
MQTL-YLD4	TraesCS2B02G402400	Os04g0511400	4	25567723	25571329
MQTL-YLD4	TraesCS2B02G402500
MQTL-YLD4	TraesCS2B02G402600	Os04g0511200	4	25563419	25565153	EFA27
MQTL-YLD4	TraesCS2B02G402700
MQTL-YLD4	TraesCS2B02G402800	Os04g0537900	4	26903901	26908676	GLUP3
MQTL-YLD4	TraesCS2B02G402900	Os04g0535400	4	26754463	26757287
MQTL-YLD4	TraesCS2B02G403000	Os04g0535600	4	26765388	26771869	OSINV2
MQTL-YLD4	TraesCS2B02G403100	Os04g0536300	4	26797695	26800253	YAB5
MQTL-YLD4	TraesCS2B02G403300	Os04g0536500	4	26804277	26806613	OsSWN6
MQTL-YLD4	TraesCS2B02G403400
MQTL-YLD4	TraesCS2B02G403500
MQTL-YLD4	TraesCS2B02G403600	Os04g0289500	4	12586386	12586916
MQTL-YLD4	TraesCS2B02G403700	Os04g0289600	4	12588570	12589289
MQTL-YLD4	TraesCS2B02G403700	Os04g0289700	4	12591530	12592096
MQTL-YLD4	TraesCS2B02G403800	Os04g0537100	4	26831005	26831867	OsSAUR19
MQTL-YLD4	TraesCS2B02G403900
MQTL-YLD4	TraesCS2B02G404000	Os04g0537900	4	26903901	26908676	GLUP3
MQTL-YLD4	TraesCS2B02G404100	Os04g0537800	4	26900944	26903966
MQTL-YLD4	TraesCS2B02G404200	Os04g0537900	4	26903901	26908676	GLUP3
MQTL-YLD4	TraesCS2B02G404300	Os04g0537900	4	26903901	26908676	GLUP3
MQTL-YLD4	TraesCS2B02G404400	Os04g0538000	4	26913320	26919727
MQTL-YLD4	TraesCS2B02G404500
MQTL-YLD4	TraesCS2B02G404600	Os04g0538100	4	26917910	26919741
MQTL-YLD4	TraesCS2B02G404600	Os04g0538166	4	26920269	26920691
MQTL-YLD4	TraesCS2B02G404700	Os04g0538400	4	26931464	26932639
MQTL-YLD4	TraesCS2B02G404800	Os12g0190400	12	4569135	4572169
MQTL-YLD4	TraesCS2B02G404800	Os12g0191300	12	4642625	4644527
MQTL-YLD4	TraesCS2B02G404900
MQTL-YLD4	TraesCS2B02G405000
MQTL-YLD4	TraesCS2B02G405100
MQTL-YLD4	TraesCS2B02G405200	Os04g0538800	4	26962438	26968050
MQTL-YLD4	TraesCS2B02G405300	Os07g0689950	7	29344726	29348450
MQTL-YLD4	TraesCS2B02G405400	Os02g0589000	2	22722799	22733189
MQTL-YLD4	TraesCS2B02G405400	Os02g0590400	2	22805689	22808493
MQTL-YLD4	TraesCS2B02G405500	Os04g0538900	4	26975483	26976420	OsGLYI5
MQTL-YLD4	TraesCS2B02G405600	Os04g0539000	4	26977442	26978662
MQTL-YLD4	TraesCS2B02G405700	Os07g0581700	7	23559527	23560862	Oshox14
MQTL-YLD4	TraesCS2B02G405800	Os04g0221000	4	8064674	8072284
MQTL-YLD4	TraesCS2B02G405900
MQTL-YLD4	TraesCS2B02G406000
MQTL-YLD4	TraesCS2B02G406100	Os04g0539100	4	26978637	26982169
MQTL-YLD4	TraesCS2B02G406200	Os04g0539300	4	26988310	26989338
MQTL-YLD4	TraesCS2B02G406300
MQTL-YLD4	TraesCS2B02G406400	Os04g0539500	4	27000796	27003034	OsGATA5
MQTL-YLD4	TraesCS2B02G406500	Os04g0539800	4	27015657	27019587
MQTL-YLD4	TraesCS2B02G406600	Os04g0540200	4	27027267	27029421	OsBBX13
MQTL-YLD4	TraesCS2B02G406700	Os04g0540300	4	27032815	27034819
MQTL-YLD4	TraesCS2B02G406800	Os10g0119300	10	1234067	1241670	OsFH3
MQTL-YLD4	TraesCS2B02G406900	Os04g0540600	4	27043982	27048900	OsALDH3B1
MQTL-YLD4	TraesCS2B02G407000	Os08g0366100	8	16982279	16985259	Edf
MQTL-YLD4	TraesCS2B02G407100	Os04g0540900	4	27058378	27059975	STRK1
MQTL-YLD4	TraesCS2B02G407200
MQTL-YLD4	TraesCS2B02G407300
MQTL-YLD4	TraesCS2B02G407400	Os04g0541100	4	27078042	27080294	GT-2
MQTL-YLD4	TraesCS2B02G407500	Os04g0541500	4	27111204	27118461	OsLCBK2
MQTL-YLD4	TraesCS2B02G407600	Os04g0541700	4	27124166	27125512	HOX22
MQTL-YLD4	TraesCS2B02G407700	Os04g0541900	4	27133017	27135484
MQTL-YLD4	TraesCS2B02G407800	Os04g0542000	4	27137079	27144180	OsS40-5
MQTL-YLD4	TraesCS2B02G407900
MQTL-YLD4	TraesCS2B02G408000	Os04g0542200	4	27154339	27158799	OsYSL9
MQTL-YLD4	TraesCS2B02G408100	Os07g0686600	7	29171078	29172225	OsVQ30
MQTL-YLD4	TraesCS2B02G408200
MQTL-YLD4	TraesCS2B02G408300	Os05g0332250	5	15553257	15554363
MQTL-YLD4	TraesCS2B02G408300	Os05g0548700	5	27222701	27223664
MQTL-YLD4	TraesCS2B02G408400
MQTL-YLD4	TraesCS2B02G408500	Os04g0542800	4	27183978	27187746	YSL16
MQTL-YLD4	TraesCS2B02G408600	Os04g0542900	4	27191011	27194826
MQTL-YLD4	TraesCS2B02G408700	Os04g0543000	4	27194687	27196876	OsRLCK155
MQTL-YLD4	TraesCS2B02G408800
MQTL-YLD4	TraesCS2B02G408900
MQTL-YLD4	TraesCS2B02G409000	Os04g0543200	4	27200275	27204752
MQTL-YLD4	TraesCS2B02G409100	Os04g0543600	4	27214115	27218840	OsCAT5
MQTL-YLD4	TraesCS2B02G409200	Os04g0543700	4	27222677	27226323	OsSub42
MQTL-YLD4	TraesCS2B02G409300	Os04g0543900	4	27233362	27238105	OsGDH2
MQTL-YLD4	TraesCS2B02G409400
MQTL-YLD4	TraesCS2B02G409500
MQTL-YLD4	TraesCS2B02G409600	Os04g0544100	4	27244082	27246792	OsSET20
MQTL-YLD4	TraesCS2B02G409700	Os03g0424200	3	17702709	17710049	OsPUB57
MQTL-YLD4	TraesCS2B02G409800	Os09g0461900	9	17460792	17462020
MQTL-YLD4	TraesCS2B02G409900	Os02g0329300	2	13349865	13360544
MQTL-YLD4	TraesCS2B02G410000	Os04g0544200	4	27251810	27254199	OsCYCP4
MQTL-YLD4	TraesCS2B02G410100	Os04g0544400	4	27256445	27258940
MQTL-YLD4	TraesCS2B02G410200	Os04g0544500	4	27260363	27264477	OsGATA21
MQTL-YLD4	TraesCS2B02G410300	Os04g0544900	4	27275331	27282735
MQTL-YLD4	TraesCS2B02G410400	Os04g0545000	4	27284275	27290982	OsWRKY36
MQTL-YLD4	TraesCS2B02G410500	Os05g0324600	5	15069432	15070481	OsOFP19
MQTL-YLD4	TraesCS2B02G410600	Os04g0545200	4	27318763	27323515
MQTL-YLD4	TraesCS2B02G410700
MQTL-YLD4	TraesCS2B02G410800	Os04g0545400	4	27328757	27329428	OsUCL14
MQTL-YLD4	TraesCS2B02G410900	Os04g0546100	4	27345290	27347008
MQTL-YLD4	TraesCS2B02G411000	Os04g0546300	4	27353820	27357710
MQTL-YLD4	TraesCS2B02G411100
MQTL-YLD4	TraesCS2B02G411200
MQTL-YLD4	TraesCS2B02G411300
MQTL-YLD4	TraesCS2B02G411400
MQTL-YLD4	TraesCS2B02G411500	Os03g0860100	3	36301491	36302407	OsERF#083
MQTL-YLD4	TraesCS2B02G411600
MQTL-YLD4	TraesCS2B02G411700	Os04g0583500	4	29485142	29488557	EXPA10
MQTL-YLD4	TraesCS2B02G411800	Os04g0583200	4	29465920	29467005
MQTL-YLD4	TraesCS2B02G411900	Os04g0583101	4	29455859	29458114
MQTL-YLD4	TraesCS2B02G412000
MQTL-YLD4	TraesCS2B02G412100
MQTL-YLD4	TraesCS2B02G412200	Os04g0582000	4	29412733	29416839
MQTL-YLD4	TraesCS2B02G412200	Os04g0582600	4	29431012	29434383
MQTL-YLD4	TraesCS2B02G412200	Os04g0582700	4	29438046	29441912
MQTL-YLD4	TraesCS2B02G412300
MQTL-YLD4	TraesCS2B02G412400
MQTL-YLD4	TraesCS2B02G412500	Os04g0581800	4	29408910	29409617
MQTL-YLD4	TraesCS2B02G412600	Os04g0581700	4	29407251	29407915
MQTL-YLD4	TraesCS2B02G412700	Os04g0581400	4	29366459	29367911	RAVL1
MQTL-YLD4	TraesCS2B02G412800
MQTL-YLD4	TraesCS2B02G412900	Os04g0581100	4	29339469	29341162	OsS3H
MQTL-YLD4	TraesCS2B02G413000	Os04g0581000	4	29331563	29338260
MQTL-YLD4	TraesCS2B02G413100	Os04g0580866	4	29323996	29324514
MQTL-YLD4	TraesCS2B02G413200	Os04g0580800	4	29317364	29318451	OsRFPH2-6
MQTL-YLD4	TraesCS2B02G413300	Os04g0580500	4	29296472	29297646
MQTL-YLD4	TraesCS2B02G413400	Os04g0580400	4	29289244	29291788	OsUBC3
MQTL-YLD4	TraesCS2B02G413500	Os04g0580300	4	29275043	29277269
MQTL-YLD4	TraesCS2B02G413600	Os04g0579700	4	29247497	29249631
MQTL-YLD4	TraesCS2B02G413700	Os08g0410266	8	19641846	19645012	OsFbox444
MQTL-YLD4	TraesCS2B02G413800	Os04g0579200	4	29213355	29214344
MQTL-YLD4	TraesCS2B02G413900
MQTL-YLD4	TraesCS2B02G414000	Os10g0534801	10	20797164	20799404
MQTL-YLD4	TraesCS2B02G414100	Os04g0578800	4	29194394	29197064
MQTL-YLD4	TraesCS2B02G414200	Os04g0578700	4	29187056	29193583
MQTL-YLD5	TraesCS2D02G041200
MQTL-YLD5	TraesCS2D02G041300
MQTL-YLD5	TraesCS2D02G041400
MQTL-YLD5	TraesCS2D02G041500	Os01g0536501	1	19516756	19518873
MQTL-YLD5	TraesCS2D02G041500	Os11g0592500	11	22533907	22540070
MQTL-YLD5	TraesCS2D02G041500	Os11g0639600	11	25289129	25293951
MQTL-YLD5	TraesCS2D02G041600
MQTL-YLD5	TraesCS2D02G041700	Os12g0204600	12	5469046	5471369
MQTL-YLD5	TraesCS2D02G041800
MQTL-YLD5	TraesCS2D02G041900	Os04g0374400	4	18258101	18259533
MQTL-YLD5	TraesCS2D02G041900	Os08g0111800	8	632775	634197
MQTL-YLD5	TraesCS2D02G042000
MQTL-YLD5	TraesCS2D02G042100
MQTL-YLD5	TraesCS2D02G042200
MQTL-YLD5	TraesCS2D02G042300	Os01g0207300	1	5833613	5834107
MQTL-YLD5	TraesCS2D02G042300	Os01g0323600	1	12363841	12366314	OsSAM2
MQTL-YLD5	TraesCS2D02G042300	Os07g0477250	7	17276190	17276684
MQTL-YLD5	TraesCS2D02G042400
MQTL-YLD5	TraesCS2D02G042500
MQTL-YLD5	TraesCS2D02G042600
MQTL-YLD5	TraesCS2D02G042700
MQTL-YLD5	TraesCS2D02G042800
MQTL-YLD5	TraesCS2D02G042900	Os04g0115650	4	923372	926272
MQTL-YLD5	TraesCS2D02G043000	Os04g0115650	4	923372	926272
MQTL-YLD5	TraesCS2D02G043100
MQTL-YLD5	TraesCS2D02G043200
MQTL-YLD5	TraesCS2D02G043300	Os04g0100300	4	58789	61561
MQTL-YLD5	TraesCS2D02G043400	Os04g0101300	4	89024	97611	MRG701
MQTL-YLD5	TraesCS2D02G043400	Os11g0545600	11	20098066	20106820	MRG702
MQTL-YLD5	TraesCS2D02G043500	Os04g0101400	4	99797	101630	CYP93G1
MQTL-YLD5	TraesCS2D02G043600	Os04g0101700	4	115620	119698
MQTL-YLD5	TraesCS2D02G043700
MQTL-YLD5	TraesCS2D02G043800	Os10g0359200	10	11026529	11027829
MQTL-YLD5	TraesCS2D02G043900
MQTL-YLD5	TraesCS2D02G044000	Os07g0403800	7	12282819	12284449
MQTL-YLD5	TraesCS2D02G044000	Os12g0638200	12	27346140	27350659	OsPTR2
MQTL-YLD5	TraesCS2D02G044000	Os12g0638300	12	27359469	27361454
MQTL-YLD5	TraesCS2D02G044100
MQTL-YLD6	TraesCS3B02G517200
MQTL-YLD6	TraesCS3B02G517300	Os01g0938400	1	41201559	41202284
MQTL-YLD6	TraesCS3B02G517400	Os01g0938900	1	41214311	41217063
MQTL-YLD6	TraesCS3B02G517500
MQTL-YLD6	TraesCS3B02G517600	Os01g0939000	1	41217684	41219803
MQTL-YLD6	TraesCS3B02G517700	Os01g0939000	1	41217684	41219803
MQTL-YLD6	TraesCS3B02G517800	Os01g0939000	1	41217684	41219803
MQTL-YLD6	TraesCS3B02G517900	Os01g0938600	1	41203849	41208693
MQTL-YLD6	TraesCS3B02G518000	Os01g0938900	1	41214311	41217063
MQTL-YLD6	TraesCS3B02G518100
MQTL-YLD6	TraesCS3B02G518200	Os01g0938900	1	41214311	41217063
MQTL-YLD6	TraesCS3B02G518300
MQTL-YLD6	TraesCS3B02G518400
MQTL-YLD6	TraesCS3B02G518500	Os01g0939000	1	41217684	41219803
MQTL-YLD6	TraesCS3B02G518600
MQTL-YLD6	TraesCS3B02G518700
MQTL-YLD6	TraesCS3B02G518800	Os07g0106200	7	349201	353686	OsMST3
MQTL-YLD6	TraesCS3B02G518900	Os07g0106200	7	349201	353686	OsMST3
MQTL-YLD6	TraesCS3B02G519000	Os01g0939100	1	41220037	41227329	osACA6
MQTL-YLD6	TraesCS3B02G519100	Os01g0279700	1	9913390	9917318	OsPT21
MQTL-YLD6	TraesCS3B02G519200
MQTL-YLD6	TraesCS3B02G519300
MQTL-YLD6	TraesCS3B02G519400
MQTL-YLD6	TraesCS3B02G519500
MQTL-YLD6	TraesCS3B02G519600	Os05g0324100	5	15054721	15055743
MQTL-YLD6	TraesCS3B02G519600	Os05g0324200	5	15057416	15058253
MQTL-YLD6	TraesCS3B02G519700	Os10g0558900	10	21995563	21997584	RL14
MQTL-YLD6	TraesCS3B02G519800
MQTL-YLD6	TraesCS3B02G519900	Os01g0939400	1	41236412	41238794
MQTL-YLD6	TraesCS3B02G520000	Os01g0765400	1	32249975	32251602	OsSRP-LGC
MQTL-YLD6	TraesCS3B02G520100	Os09g0353400	9	11288774	11291404
MQTL-YLD6	TraesCS3B02G520100	Os09g0354300	9	11348309	11350044
MQTL-YLD6	TraesCS3B02G520200	Os01g0765400	1	32249975	32251602	OsSRP-LGC
MQTL-YLD6	TraesCS3B02G520300	Os01g0939300	1	41230854	41235586
MQTL-YLD6	TraesCS3B02G520400
MQTL-YLD6	TraesCS3B02G520600	Os04g0191600	4	6247543	6258351
MQTL-YLD6	TraesCS3B02G520600	Os04g0191800	4	6262588	6264062	OsFbox182
MQTL-YLD6	TraesCS3B02G520600	Os04g0193300	4	6384637	6388945	OsFbox183
MQTL-YLD6	TraesCS3B02G520600	Os04g0194000	4	6454698	6456042	OsFbox184
MQTL-YLD6	TraesCS3B02G520700	Os01g0636400	1	25501902	25504409
MQTL-YLD6	TraesCS3B02G520794	Os01g0153250	1	2864276	2867341
MQTL-YLD6	TraesCS3B02G520799
MQTL-YLD6	TraesCS3B02G520900	Os05g0569100	5	28327419	28328783	OsFbox279
MQTL-YLD6	TraesCS3B02G521000	Os01g0153250	1	2864276	2867341
MQTL-YLD6	TraesCS3B02G521200
MQTL-YLD6	TraesCS3B02G521300
MQTL-YLD6	TraesCS3B02G521400	Os01g0939600	1	41245588	41249894	GPDH2
MQTL-YLD6	TraesCS3B02G521500	Os11g0442900	11	14605584	14607289
MQTL-YLD6	TraesCS3B02G521600	Os11g0442900	11	14605584	14607289
MQTL-YLD6	TraesCS3B02G521700
MQTL-YLD6	TraesCS3B02G521800	Os02g0518600	2	18845552	18851842	OsHAK19
MQTL-YLD6	TraesCS3B02G521800	Os02g0519100	2	18872288	18878500	OsHAK20
MQTL-YLD6	TraesCS3B02G521900
MQTL-YLD6	TraesCS3B02G522000
MQTL-YLD6	TraesCS3B02G522100
MQTL-YLD6	TraesCS3B02G522200
MQTL-YLD6	TraesCS3B02G522300	Os01g0939700	1	41251235	41272093
MQTL-YLD6	TraesCS3B02G522400	Os01g0603100	1	23746840	23751713
MQTL-YLD6	TraesCS3B02G522500	Os01g0603100	1	23746840	23751713
MQTL-YLD6	TraesCS3B02G522600	Os01g0603100	1	23746840	23751713
MQTL-YLD6	TraesCS3B02G522700	Os01g0603100	1	23746840	23751713
MQTL-YLD6	TraesCS3B02G522800	Os01g0603100	1	23746840	23751713
MQTL-YLD6	TraesCS3B02G522900
MQTL-YLD6	TraesCS3B02G523000	Os01g0603100	1	23746840	23751713
MQTL-YLD6	TraesCS3B02G523100
MQTL-YLD6	TraesCS3B02G523200
MQTL-YLD6	TraesCS3B02G523300	Os01g0603100	1	23746840	23751713
MQTL-YLD6	TraesCS3B02G523400	Os01g0603100	1	23746840	23751713
MQTL-YLD6	TraesCS3B02G523500	Os12g0207600	12	5614140	5615573
MQTL-YLD6	TraesCS3B02G523600
MQTL-YLD6	TraesCS3B02G523700
MQTL-YLD6	TraesCS3B02G523800	Os03g0139600	3	2170144	2171794	OsCYP96B2
MQTL-YLD6	TraesCS3B02G523800	Os03g0140100	3	2199772	2201456	MAH1
MQTL-YLD6	TraesCS3B02G523900	Os11g0577650	11	21778799	21780621
MQTL-YLD6	TraesCS3B02G524100	Os01g0523800	1	18704760	18706173
MQTL-YLD6	TraesCS3B02G524100	Os02g0328500	2	13293118	13294621
MQTL-YLD6	TraesCS3B02G524100	Os04g0590366	4	29853141	29854596
MQTL-YLD6	TraesCS3B02G524100	Os11g0205200	11	5297467	5298892
MQTL-YLD6	TraesCS3B02G524200	Os04g0626600	4	31875725	31879704	OsFbox234
MQTL-YLD6	TraesCS3B02G524200	Os04g0626700	4	31880536	31894575
MQTL-YLD6	TraesCS3B02G524300	Os03g0139600	3	2170144	2171794	OsCYP96B2
MQTL-YLD6	TraesCS3B02G524300	Os03g0140100	3	2199772	2201456	MAH1
MQTL-YLD6	TraesCS3B02G524400
MQTL-YLD6	TraesCS3B02G524500	Os03g0102700	3	189695	191268	OsEXPB7
MQTL-YLD6	TraesCS3B02G524600	Os03g0139600	3	2170144	2171794	OsCYP96B2
MQTL-YLD6	TraesCS3B02G524600	Os03g0140100	3	2199772	2201456	MAH1
MQTL-YLD6	TraesCS3B02G524700	Os01g0940800	1	41349731	41351118	Gns6
MQTL-YLD6	TraesCS3B02G524800	Os01g0940800	1	41349731	41351118	Gns6
MQTL-YLD6	TraesCS3B02G524900
MQTL-YLD6	TraesCS3B02G525000	Os01g0940700	1	41346647	41348373	OsPR2
MQTL-YLD6	TraesCS3B02G525000	Os01g0944500	1	41525702	41526401
MQTL-YLD6	TraesCS3B02G525100	Os07g0177300	7	4089230	4092086
MQTL-YLD6	TraesCS3B02G525200	Os07g0177300	7	4089230	4092086
MQTL-YLD6	TraesCS3B02G525300	Os01g0940000	1	41300203	41302983	CKX4
MQTL-YLD6	TraesCS3B02G525400	Os01g0940100	1	41305317	41311135	OsHXK3
MQTL-YLD6	TraesCS3B02G525500
MQTL-YLD6	TraesCS3B02G525600	Os01g0940600	1	41343327	41344264
MQTL-YLD6	TraesCS3B02G525700	Os05g0345500	5	16267483	16273947
MQTL-YLD6	TraesCS3B02G525800	Os07g0177300	7	4089230	4092086
MQTL-YLD6	TraesCS3B02G525900
MQTL-YLD6	TraesCS3B02G526000	Os01g0940700	1	41346647	41348373	OsPR2
MQTL-YLD6	TraesCS3B02G526000	Os01g0944500	1	41525702	41526401
MQTL-YLD6	TraesCS3B02G526100	Os01g0940800	1	41349731	41351118	Gns6
MQTL-YLD6	TraesCS3B02G526300	Os07g0177300	7	4089230	4092086
MQTL-YLD6	TraesCS3B02G526400	Os07g0177300	7	4089230	4092086
MQTL-YLD6	TraesCS3B02G526500	Os07g0177300	7	4089230	4092086
MQTL-YLD6	TraesCS3B02G526600	Os01g0940800	1	41349731	41351118	Gns6
MQTL-YLD6	TraesCS3B02G526700	Os01g0940800	1	41349731	41351118	Gns6
MQTL-YLD6	TraesCS3B02G526800	Os03g0102700	3	189695	191268	OsEXPB7
MQTL-YLD6	TraesCS3B02G526900
MQTL-YLD6	TraesCS3B02G527000
MQTL-YLD6	TraesCS3B02G527100
MQTL-YLD6	TraesCS3B02G527200
MQTL-YLD6	TraesCS3B02G527300
MQTL-YLD6	TraesCS3B02G527400
MQTL-YLD6	TraesCS3B02G527500	Os01g0940800	1	41349731	41351118	Gns6
MQTL-YLD6	TraesCS3B02G527600
MQTL-YLD6	TraesCS3B02G527700
MQTL-YLD6	TraesCS3B02G527800
MQTL-YLD6	TraesCS3B02G527900
MQTL-YLD6	TraesCS3B02G528000
MQTL-YLD6	TraesCS3B02G528100
MQTL-YLD6	TraesCS3B02G528200
MQTL-YLD6	TraesCS3B02G528300	Os01g0941500	1	41375254	41376297
MQTL-YLD6	TraesCS3B02G528300	Os03g0600600	3	22424061	22425033
MQTL-YLD6	TraesCS3B02G528400	Os01g0941500	1	41375254	41376297
MQTL-YLD6	TraesCS3B02G528400	Os03g0600600	3	22424061	22425033
MQTL-YLD6	TraesCS3B02G528500	Os01g0941500	1	41375254	41376297
MQTL-YLD6	TraesCS3B02G528500	Os03g0600600	3	22424061	22425033
MQTL-YLD6	TraesCS3B02G528600	Os10g0144800	10	2715875	2718897	OsFbox534
MQTL-YLD6	TraesCS3B02G528700	Os01g0941800	1	41384339	41386372
MQTL-YLD6	TraesCS3B02G528800
MQTL-YLD6	TraesCS3B02G528900
MQTL-YLD6	TraesCS3B02G529000
MQTL-YLD6	TraesCS3B02G529100	Os01g0942300	1	41398051	41398544	OsEGL2
MQTL-YLD6	TraesCS3B02G529200
MQTL-YLD6	TraesCS3B02G529300	Os01g0941200	1	41365160	41366543
MQTL-YLD6	TraesCS3B02G529300	Os01g0944700	1	41533329	41535615	OsPR2
MQTL-YLD6	TraesCS3B02G529400	Os01g0941200	1	41365160	41366543
MQTL-YLD6	TraesCS3B02G529400	Os01g0944700	1	41533329	41535615	OsPR2
MQTL-YLD6	TraesCS3B02G529700	Os01g0941200	1	41365160	41366543
MQTL-YLD6	TraesCS3B02G529700	Os01g0944700	1	41533329	41535615	OsPR2
MQTL-YLD6	TraesCS3B02G529800	Os01g0942300	1	41398051	41398544	OsEGL2
MQTL-YLD6	TraesCS3B02G529900
MQTL-YLD6	TraesCS3B02G530000	Os01g0942300	1	41398051	41398544	OsEGL2
MQTL-YLD6	TraesCS3B02G530100
MQTL-YLD6	TraesCS3B02G530200
MQTL-YLD6	TraesCS3B02G530300
MQTL-YLD6	TraesCS3B02G530400
MQTL-YLD6	TraesCS3B02G530500	Os01g0944800	1	41536977	41537927	Gns3
MQTL-YLD6	TraesCS3B02G530600	Os01g0944800	1	41536977	41537927	Gns3
MQTL-YLD6	TraesCS3B02G530700
MQTL-YLD6	TraesCS3B02G530800
MQTL-YLD6	TraesCS3B02G530900	Os01g0945001	1	41542086	41545870
MQTL-YLD6	TraesCS3B02G531000	Os11g0214001	11	5922602	5924160
MQTL-YLD6	TraesCS3B02G531100
MQTL-YLD6	TraesCS3B02G531200	Os11g0214001	11	5922602	5924160
MQTL-YLD6	TraesCS3B02G531300	Os02g0752200	2	31609801	31614169
MQTL-YLD6	TraesCS3B02G531400
MQTL-YLD6	TraesCS3B02G531500	Os08g0425700	8	20459698	20461499	OsANN7
MQTL-YLD6	TraesCS3B02G531700	Os01g0945100	1	41549116	41550693	OsBAT2
MQTL-YLD6	TraesCS3B02G531700	Os01g0945200	1	41552037	41554528	OsBAT3
MQTL-YLD6	TraesCS3B02G531700	Os01g0945300	1	41554884	41559339	OsBAT4
MQTL-YLD6	TraesCS3B02G531700	Os01g0945600	1	41564014	41566629	OsBAT5
MQTL-YLD6	TraesCS3B02G531700	Os01g0945700	1	41570750	41572049	OsBAT6
MQTL-YLD6	TraesCS3B02G531800
MQTL-YLD6	TraesCS3B02G531900	Os01g0945100	1	41549116	41550693	OsBAT2
MQTL-YLD6	TraesCS3B02G531900	Os01g0945200	1	41552037	41554528	OsBAT3
MQTL-YLD6	TraesCS3B02G531900	Os01g0945300	1	41554884	41559339	OsBAT4
MQTL-YLD6	TraesCS3B02G531900	Os01g0945600	1	41564014	41566629	OsBAT5
MQTL-YLD6	TraesCS3B02G531900	Os01g0945700	1	41570750	41572049	OsBAT6
MQTL-YLD6	TraesCS3B02G532000	Os10g0363300	10	11273893	11284909	ACC1
MQTL-YLD6	TraesCS3B02G532100	Os01g0945100	1	41549116	41550693	OsBAT2
MQTL-YLD6	TraesCS3B02G532100	Os01g0945200	1	41552037	41554528	OsBAT3
MQTL-YLD6	TraesCS3B02G532100	Os01g0945300	1	41554884	41559339	OsBAT4
MQTL-YLD6	TraesCS3B02G532100	Os01g0945600	1	41564014	41566629	OsBAT5
MQTL-YLD6	TraesCS3B02G532100	Os01g0945700	1	41570750	41572049	OsBAT6
MQTL-YLD6	TraesCS3B02G532200	Os02g0100100	2	3634	8377	PDIL1
MQTL-YLD6	TraesCS3B02G532300	Os01g0945100	1	41549116	41550693	OsBAT2
MQTL-YLD6	TraesCS3B02G532300	Os01g0945200	1	41552037	41554528	OsBAT3
MQTL-YLD6	TraesCS3B02G532300	Os01g0945300	1	41554884	41559339	OsBAT4
MQTL-YLD6	TraesCS3B02G532300	Os01g0945600	1	41564014	41566629	OsBAT5
MQTL-YLD6	TraesCS3B02G532300	Os01g0945700	1	41570750	41572049	OsBAT6
MQTL-YLD6	TraesCS3B02G532305	Os01g0945100	1	41549116	41550693	OsBAT2
MQTL-YLD6	TraesCS3B02G532305	Os01g0945200	1	41552037	41554528	OsBAT3
MQTL-YLD6	TraesCS3B02G532305	Os01g0945300	1	41554884	41559339	OsBAT4
MQTL-YLD6	TraesCS3B02G532305	Os01g0945600	1	41564014	41566629	OsBAT5
MQTL-YLD6	TraesCS3B02G532305	Os01g0945700	1	41570750	41572049	OsBAT6
MQTL-YLD6	TraesCS3B02G532600	Os01g0945800	1	41573942	41578783	HNR27C
MQTL-YLD6	TraesCS3B02G532800	Os01g0946100	1	41582224	41583931	OsWD40-31
MQTL-YLD6	TraesCS3B02G533000	Os01g0942300	1	41398051	41398544	OsEGL2
MQTL-YLD6	TraesCS3B02G533100	Os01g0946200	1	41584367	41585285	ONAC038
MQTL-YLD6	TraesCS3B02G533200	Os01g0946200	1	41584367	41585285	ONAC038
MQTL-YLD6	TraesCS3B02G533300	Os03g0366900	3	14357987	14359135
MQTL-YLD6	TraesCS3B02G533400	Os04g0191600	4	6247543	6258351
MQTL-YLD6	TraesCS3B02G533400	Os04g0191800	4	6262588	6264062	OsFbox182
MQTL-YLD6	TraesCS3B02G533400	Os04g0193300	4	6384637	6388945	OsFbox183
MQTL-YLD6	TraesCS3B02G533400	Os04g0194000	4	6454698	6456042	OsFbox184
MQTL-YLD6	TraesCS3B02G533500
MQTL-YLD6	TraesCS3B02G533600	Os03g0366900	3	14357987	14359135
MQTL-YLD6	TraesCS3B02G533700	Os01g0941200	1	41365160	41366543
MQTL-YLD6	TraesCS3B02G533700	Os01g0944700	1	41533329	41535615	OsPR2
MQTL-YLD6	TraesCS3B02G533800	Os01g0941200	1	41365160	41366543
MQTL-YLD6	TraesCS3B02G533800	Os01g0944700	1	41533329	41535615	OsPR2
MQTL-YLD6	TraesCS3B02G533900	Os01g0941200	1	41365160	41366543
MQTL-YLD6	TraesCS3B02G533900	Os01g0944700	1	41533329	41535615	OsPR2
MQTL-YLD6	TraesCS3B02G534000
MQTL-YLD6	TraesCS3B02G534100	Os04g0191600	4	6247543	6258351
MQTL-YLD6	TraesCS3B02G534100	Os04g0191800	4	6262588	6264062	OsFbox182
MQTL-YLD6	TraesCS3B02G534100	Os04g0193300	4	6384637	6388945	OsFbox183
MQTL-YLD6	TraesCS3B02G534100	Os04g0194000	4	6454698	6456042	OsFbox184
MQTL-YLD6	TraesCS3B02G534200	Os03g0366900	3	14357987	14359135
MQTL-YLD6	TraesCS3B02G534300
MQTL-YLD6	TraesCS3B02G534400
MQTL-YLD6	TraesCS3B02G534500	Os01g0946200	1	41584367	41585285	ONAC038
MQTL-YLD6	TraesCS3B02G534600
MQTL-YLD6	TraesCS3B02G534700
MQTL-YLD6	TraesCS3B02G534800
MQTL-YLD6	TraesCS3B02G534900
MQTL-YLD6	TraesCS3B02G535000
MQTL-YLD6	TraesCS3B02G535100	Os11g0500050	11	17807490	17807907
MQTL-YLD6	TraesCS3B02G535300
MQTL-YLD6	TraesCS3B02G535400	Os07g0260300	7	9099097	9102892
MQTL-YLD6	TraesCS3B02G535500
MQTL-YLD6	TraesCS3B02G535600
MQTL-YLD6	TraesCS3B02G535700
MQTL-YLD6	TraesCS3B02G535800
MQTL-YLD6	TraesCS3B02G535900	Os02g0832800	2	35812603	35818178	GlcNAc-TI
MQTL-YLD6	TraesCS3B02G536000
MQTL-YLD6	TraesCS3B02G536100	Os01g0949700	1	41839952	41841440	OsGSTU7
MQTL-YLD6	TraesCS3B02G536200	Os01g0949500	1	41826111	41827156	OsCML10
MQTL-YLD6	TraesCS3B02G536300
MQTL-YLD6	TraesCS3B02G536400	Os01g0949400	1	41822269	41825087	Se13
MQTL-YLD6	TraesCS3B02G536500	Os02g0465400	2	15641302	15647376
MQTL-YLD6	TraesCS3B02G536600	Os01g0949300	1	41818382	41819282
MQTL-YLD6	TraesCS3B02G536700	Os01g0949060	1	41783510	41788531
MQTL-YLD6	TraesCS3B02G536800
MQTL-YLD6	TraesCS3B02G536900
MQTL-YLD6	TraesCS3B02G537000
MQTL-YLD6	TraesCS3B02G537100
MQTL-YLD6	TraesCS3B02G537400	Os01g0948900	1	41741371	41743499	OsNPR5
MQTL-YLD6	TraesCS3B02G537600
MQTL-YLD6	TraesCS3B02G537700
MQTL-YLD6	TraesCS3B02G537800	Os01g0948500	1	41722524	41726196
MQTL-YLD6	TraesCS3B02G537900
MQTL-YLD6	TraesCS3B02G538000
MQTL-YLD6	TraesCS3B02G538100	Os01g0948400	1	41718639	41721571	OsP5CR
MQTL-YLD6	TraesCS3B02G538200	Os01g0948300	1	41716035	41718600
MQTL-YLD6	TraesCS3B02G538300	Os01g0949500	1	41826111	41827156	OsCML10
MQTL-YLD6	TraesCS3B02G538400
MQTL-YLD6	TraesCS3B02G538500	Os01g0949700	1	41839952	41841440	OsGSTU7
MQTL-YLD6	TraesCS3B02G538600	Os01g0949700	1	41839952	41841440	OsGSTU7
MQTL-YLD6	TraesCS3B02G538700	Os01g0949700	1	41839952	41841440	OsGSTU7
MQTL-YLD6	TraesCS3B02G538800	Os01g0949700	1	41839952	41841440	OsGSTU7
MQTL-YLD6	TraesCS3B02G538900
MQTL-YLD6	TraesCS3B02G539000	Os01g0949750	1	41841787	41842619	OsGSTU35
MQTL-YLD6	TraesCS3B02G539100
MQTL-YLD6	TraesCS3B02G539200
MQTL-YLD6	TraesCS3B02G539300
MQTL-YLD6	TraesCS3B02G539400
MQTL-YLD6	TraesCS3B02G539500	Os06g0639800	6	26022267	26029240	OsCYP71Y7
MQTL-YLD6	TraesCS3B02G539500	Os06g0640100	6	26034890	26038156
MQTL-YLD6	TraesCS3B02G539500	Os06g0640800	6	26073119	26074058
MQTL-YLD6	TraesCS3B02G539500	Os06g0641200	6	26086429	26087091
MQTL-YLD6	TraesCS3B02G539500	Os06g0641500	6	26092456	26094621
MQTL-YLD6	TraesCS3B02G539600
MQTL-YLD6	TraesCS3B02G539700
MQTL-YLD6	TraesCS3B02G539800
MQTL-YLD6	TraesCS3B02G539900
MQTL-YLD6	TraesCS3B02G540000
MQTL-YLD6	TraesCS3B02G540100
MQTL-YLD6	TraesCS3B02G540200
MQTL-YLD6	TraesCS3B02G540300	Os01g0950800	1	41864661	41866546
MQTL-YLD6	TraesCS3B02G540300	Os10g0580500	10	23160823	23184731
MQTL-YLD6	TraesCS3B02G540400
MQTL-YLD7	TraesCS3B02G581300
MQTL-YLD7	TraesCS3B02G581500
MQTL-YLD7	TraesCS3B02G581600	Os01g0964800	1	42541334	42544499
MQTL-YLD7	TraesCS3B02G581700	Os01g0964900	1	42547600	42548935
MQTL-YLD7	TraesCS3B02G581800	Os01g0965000	1	42549567	42556862
MQTL-YLD7	TraesCS3B02G581900	Os01g0965400	1	42562823	42566993	YGL8
MQTL-YLD7	TraesCS3B02G582000	Os01g0965500	1	42568151	42573077	OsSET6
MQTL-YLD7	TraesCS3B02G582200
MQTL-YLD7	TraesCS3B02G582300
MQTL-YLD7	TraesCS3B02G582400	Os08g0343300	8	15494288	15501842
MQTL-YLD7	TraesCS3B02G582500
MQTL-YLD7	TraesCS3B02G582600
MQTL-YLD7	TraesCS3B02G582700
MQTL-YLD7	TraesCS3B02G582800	Os01g0965700	1	42582894	42583645
MQTL-YLD7	TraesCS3B02G582900	Os01g0965800	1	42585172	42586070
MQTL-YLD7	TraesCS3B02G583000	Os07g0459500	7	16036836	16038364
MQTL-YLD7	TraesCS3B02G583100	Os07g0459500	7	16036836	16038364
MQTL-YLD7	TraesCS3B02G583200	Os07g0459500	7	16036836	16038364
MQTL-YLD7	TraesCS3B02G583300	Os07g0459500	7	16036836	16038364
MQTL-YLD7	TraesCS3B02G583400	Os07g0459500	7	16036836	16038364
MQTL-YLD7	TraesCS3B02G583500	Os07g0459500	7	16036836	16038364
MQTL-YLD7	TraesCS3B02G583600	Os08g0465800	8	22878735	22882730	OsGAD1
MQTL-YLD7	TraesCS3B02G583700	Os07g0459500	7	16036836	16038364
MQTL-YLD7	TraesCS3B02G583800	Os07g0459500	7	16036836	16038364
MQTL-YLD7	TraesCS3B02G583900	Os07g0459500	7	16036836	16038364
MQTL-YLD7	TraesCS3B02G584000	Os07g0459500	7	16036836	16038364
MQTL-YLD7	TraesCS3B02G584100	Os07g0459500	7	16036836	16038364
MQTL-YLD7	TraesCS3B02G584200	Os11g0251200	11	8153700	8157517
MQTL-YLD7	TraesCS3B02G584200	Os11g0251400	11	8163352	8170110
MQTL-YLD7	TraesCS3B02G584200	Os11g0252400	11	8198320	8201961
MQTL-YLD7	TraesCS3B02G584200	Os11g0253100	11	8243782	8248342
MQTL-YLD7	TraesCS3B02G584200	Os11g0269500	11	9383040	9383627
MQTL-YLD7	TraesCS3B02G584300
MQTL-YLD7	TraesCS3B02G584400
MQTL-YLD7	TraesCS3B02G584500	Os01g0966700	1	42626321	42630366	OsCIN4
MQTL-YLD7	TraesCS3B02G584600
MQTL-YLD7	TraesCS3B02G584700	Os11g0592000	11	22502008	22502923	OsPR4c
MQTL-YLD7	TraesCS3B02G584700	Os11g0592100	11	22505993	22507412	OsPR4b
MQTL-YLD7	TraesCS3B02G584800	Os10g0482450	10	18214554	18217773
MQTL-YLD7	TraesCS3B02G584800	Os10g0482700	10	18225297	18227300
MQTL-YLD7	TraesCS3B02G584900
MQTL-YLD7	TraesCS3B02G585000	Os01g0967200	1	42654497	42655716
MQTL-YLD7	TraesCS3B02G585100
MQTL-YLD7	TraesCS3B02G585200
MQTL-YLD7	TraesCS3B02G585300	Os01g0967100	1	42646061	42653875
MQTL-YLD7	TraesCS3B02G585400	Os02g0107200	2	422507	424238
MQTL-YLD7	TraesCS3B02G585400	Os02g0109100	2	496768	500351
MQTL-YLD7	TraesCS3B02G585500
MQTL-YLD7	TraesCS3B02G585600	Os01g0967900	1	42689913	42695416
MQTL-YLD7	TraesCS3B02G585700	Os01g0968000	1	42695637	42699355
MQTL-YLD7	TraesCS3B02G585800
MQTL-YLD7	TraesCS3B02G585900
MQTL-YLD7	TraesCS3B02G586000
MQTL-YLD7	TraesCS3B02G586100
MQTL-YLD7	TraesCS3B02G586200	Os01g0968300	1	42706524	42707981
MQTL-YLD7	TraesCS3B02G586300	Os01g0968300	1	42706524	42707981
MQTL-YLD7	TraesCS3B02G586400	Os01g0968300	1	42706524	42707981
MQTL-YLD7	TraesCS3B02G586500	Os03g0227700	3	6737549	6744486	OsDWF4
MQTL-YLD7	TraesCS3B02G586600	Os01g0210600	1	6010862	6011818
MQTL-YLD7	TraesCS3B02G586700	Os01g0210600	1	6010862	6011818
MQTL-YLD7	TraesCS3B02G586800
MQTL-YLD7	TraesCS3B02G586900
MQTL-YLD7	TraesCS3B02G587000
MQTL-YLD7	TraesCS3B02G587100
MQTL-YLD7	TraesCS3B02G587200	Os01g0968300	1	42706524	42707981
MQTL-YLD7	TraesCS3B02G587300	Os01g0968400	1	42710785	42712054
MQTL-YLD7	TraesCS3B02G587300	Os04g0249700	4	9677438	9678593
MQTL-YLD7	TraesCS3B02G587400	Os01g0358700	1	14529887	14531604
MQTL-YLD7	TraesCS3B02G587400	Os01g0359400	1	14576601	14581963
MQTL-YLD7	TraesCS3B02G587600	Os01g0358700	1	14529887	14531604
MQTL-YLD7	TraesCS3B02G587600	Os01g0359400	1	14576601	14581963
MQTL-YLD7	TraesCS3B02G587700	Os01g0968600	1	42715713	42723434
MQTL-YLD7	TraesCS3B02G587800	Os08g0374400	8	17538431	17540906	OsDjB9
MQTL-YLD7	TraesCS3B02G587900
MQTL-YLD7	TraesCS3B02G588000	Os01g0358700	1	14529887	14531604
MQTL-YLD7	TraesCS3B02G588000	Os01g0359400	1	14576601	14581963
MQTL-YLD7	TraesCS3B02G588100	Os01g0358700	1	14529887	14531604
MQTL-YLD7	TraesCS3B02G588100	Os01g0359400	1	14576601	14581963
MQTL-YLD7	TraesCS3B02G588200
MQTL-YLD7	TraesCS3B02G588300
MQTL-YLD7	TraesCS3B02G588400	Os12g0559400	12	22873853	22886341	BPH26
MQTL-YLD7	TraesCS3B02G588500
MQTL-YLD7	TraesCS3B02G588600	Os12g0559400	12	22873853	22886341	BPH26
MQTL-YLD7	TraesCS3B02G588700	Os12g0559400	12	22873853	22886341	BPH26
MQTL-YLD7	TraesCS3B02G588800
MQTL-YLD7	TraesCS3B02G588900
MQTL-YLD7	TraesCS3B02G589000	Os08g0542000	8	27123639	27127540
MQTL-YLD7	TraesCS3B02G589000	Os12g0628500	12	26906313	26910025
MQTL-YLD7	TraesCS3B02G589100
MQTL-YLD7	TraesCS3B02G589200
MQTL-YLD7	TraesCS3B02G589300
MQTL-YLD7	TraesCS3B02G589400	Os08g0539900	8	27016951	27027229
MQTL-YLD7	TraesCS3B02G589500
MQTL-YLD7	TraesCS3B02G589600	Os08g0542000	8	27123639	27127540
MQTL-YLD7	TraesCS3B02G589600	Os12g0628500	12	26906313	26910025
MQTL-YLD7	TraesCS3B02G589700
MQTL-YLD7	TraesCS3B02G589800	Os01g0358700	1	14529887	14531604
MQTL-YLD7	TraesCS3B02G589800	Os01g0359400	1	14576601	14581963
MQTL-YLD7	TraesCS3B02G589900	Os01g0969000	1	42736008	42737917
MQTL-YLD7	TraesCS3B02G590000	Os01g0969100	1	42738765	42742174
MQTL-YLD7	TraesCS3B02G590100
MQTL-YLD7	TraesCS3B02G590300
MQTL-YLD7	TraesCS3B02G590400	Os06g0659300	6	27135555	27144857	VLN3
MQTL-YLD7	TraesCS3B02G590500
MQTL-YLD7	TraesCS3B02G590600	Os03g0689400	3	27517768	27521337
MQTL-YLD7	TraesCS3B02G590700	Os03g0689400	3	27517768	27521337
MQTL-YLD7	TraesCS3B02G590800	Os03g0689400	3	27517768	27521337
MQTL-YLD7	TraesCS3B02G590900	Os08g0387200	8	18291874	18299136
MQTL-YLD7	TraesCS3B02G590900	Os08g0389700	8	18452698	18458055
MQTL-YLD7	TraesCS3B02G591000	Os08g0110500	8	551574	556921	PUB15
MQTL-YLD7	TraesCS3B02G591100	Os01g0535100	1	19434294	19435079
MQTL-YLD7	TraesCS3B02G591100	Os01g0535300	1	19437901	19438842
MQTL-YLD7	TraesCS3B02G591200
MQTL-YLD7	TraesCS3B02G591300	Os01g0970400	1	42811967	42815157	p26
MQTL-YLD7	TraesCS3B02G591400	Os01g0314300	1	11812190	11815785
MQTL-YLD7	TraesCS3B02G591600
MQTL-YLD7	TraesCS3B02G591700
MQTL-YLD7	TraesCS3B02G591800
MQTL-YLD7	TraesCS3B02G591900	Os08g0430100	8	20790427	20794614
MQTL-YLD7	TraesCS3B02G592000	Os01g0351800	1	14077661	14080700
MQTL-YLD7	TraesCS3B02G592000	Os01g0352100	1	14101994	14108083
MQTL-YLD7	TraesCS3B02G592100	Os01g0246100	1	8047388	8055598	OsHAC701
MQTL-YLD7	TraesCS3B02G592200	Os10g0148700	10	2921766	2923678
MQTL-YLD7	TraesCS3B02G592300	Os01g0971200	1	42848228	42852984
MQTL-YLD7	TraesCS3B02G592400	Os01g0971100	1	42845781	42848071	OsDi19-5
MQTL-YLD7	TraesCS3B02G592500	Os08g0191000	8	5322769	5325114	OsPILS2
MQTL-YLD7	TraesCS3B02G592600
MQTL-YLD7	TraesCS3B02G592700
MQTL-YLD7	TraesCS3B02G592800	Os01g0970900	1	42837595	42842605
MQTL-YLD7	TraesCS3B02G592900	Os01g0970600	1	42821254	42825043	OsRH58
MQTL-YLD7	TraesCS3B02G593000	Os01g0970500	1	42819033	42821123	OsTFIIAgamma1
MQTL-YLD7	TraesCS3B02G593100	Os01g0970500	1	42819033	42821123	OsTFIIAgamma1
MQTL-YLD7	TraesCS3B02G593200	Os08g0430100	8	20790427	20794614
MQTL-YLD7	TraesCS3B02G593300
MQTL-YLD7	TraesCS3B02G593400
MQTL-YLD7	TraesCS3B02G593500
MQTL-YLD7	TraesCS3B02G593600
MQTL-YLD7	TraesCS3B02G593700	Os01g0976300	1	43141847	43142667
MQTL-YLD7	TraesCS3B02G593800	Os01g0976200	1	43136240	43137717
MQTL-YLD7	TraesCS3B02G593900	Os11g0212000	11	5820879	5826729
MQTL-YLD7	TraesCS3B02G594000
MQTL-YLD7	TraesCS3B02G594200	Os03g0214200	3	5983462	5988740	MODD
MQTL-YLD7	TraesCS3B02G594300	Os01g0971800	1	42874273	42875515	OsPCL1
MQTL-YLD7	TraesCS3B02G594400
MQTL-YLD7	TraesCS3B02G594500	Os01g0971900	1	42876576	42882963
MQTL-YLD7	TraesCS3B02G594600
MQTL-YLD7	TraesCS3B02G594700	Os01g0210600	1	6010862	6011818
MQTL-YLD7	TraesCS3B02G594900	Os09g0565350	9	22511958	22513289	OsFbox506
MQTL-YLD7	TraesCS3B02G595000	Os09g0565350	9	22511958	22513289	OsFbox506
MQTL-YLD7	TraesCS3B02G595100	Os01g0972200	1	42905570	42907462	OsZIP1
MQTL-YLD7	TraesCS3B02G595100	Os08g0533900	8	26640420	26647372
MQTL-YLD7	TraesCS3B02G595200	Os01g0972000	1	42884953	42886230	OsRFPH2-3
MQTL-YLD7	TraesCS3B02G595300	Os03g0619400	3	23485494	23490540
MQTL-YLD7	TraesCS3B02G595400	Os06g0293000	6	10756337	10757232
MQTL-YLD7	TraesCS3B02G595500
MQTL-YLD7	TraesCS3B02G595600	Os01g0972900	1	42949418	42952679	OsWD40-33
MQTL-YLD7	TraesCS3B02G595700
MQTL-YLD7	TraesCS3B02G595800	Os01g0972800	1	42946775	42948670	OsWRKY17
MQTL-YLD7	TraesCS3B02G595900
MQTL-YLD7	TraesCS3B02G596000	Os01g0972300	1	42917737	42918706
MQTL-YLD7	TraesCS3B02G596100	Os09g0565350	9	22511958	22513289	OsFbox506
MQTL-YLD7	TraesCS3B02G596200
MQTL-YLD7	TraesCS3B02G596300
MQTL-YLD7	TraesCS3B02G596400
MQTL-YLD7	TraesCS3B02G596500
MQTL-YLD7	TraesCS3B02G596600
MQTL-YLD7	TraesCS3B02G596700
MQTL-YLD7	TraesCS3B02G596800
MQTL-YLD7	TraesCS3B02G596900
MQTL-YLD7	TraesCS3B02G597000
MQTL-YLD7	TraesCS3B02G597100
MQTL-YLD7	TraesCS3B02G597200
MQTL-YLD7	TraesCS3B02G597300
MQTL-YLD7	TraesCS3B02G597400	Os08g0340900	8	15354219	15356884
MQTL-YLD7	TraesCS3B02G597500
MQTL-YLD7	TraesCS3B02G597600
MQTL-YLD7	TraesCS3B02G597700	Os01g0973000	1	42954163	42956626
MQTL-YLD7	TraesCS3B02G597800	Os01g0559600	1	21230393	21234906	OsVPE2
MQTL-YLD7	TraesCS3B02G597900	Os01g0559600	1	21230393	21234906	OsVPE2
MQTL-YLD7	TraesCS3B02G598000
MQTL-YLD7	TraesCS3B02G598100	Os03g0309400	3	11033522	11035542	OsPME11
MQTL-YLD7	TraesCS3B02G598200	Os01g0734800	1	30655306	30657083	OsUGT706F1
MQTL-YLD7	TraesCS3B02G598300
MQTL-YLD7	TraesCS3B02G598400	Os01g0734800	1	30655306	30657083	OsUGT706F1
MQTL-YLD7	TraesCS3B02G598500	Os01g0734800	1	30655306	30657083	OsUGT706F1
MQTL-YLD7	TraesCS3B02G598600	Os11g0251200	11	8153700	8157517
MQTL-YLD7	TraesCS3B02G598600	Os11g0251400	11	8163352	8170110
MQTL-YLD7	TraesCS3B02G598600	Os11g0252400	11	8198320	8201961
MQTL-YLD7	TraesCS3B02G598600	Os11g0253100	11	8243782	8248342
MQTL-YLD7	TraesCS3B02G598600	Os11g0269500	11	9383040	9383627
MQTL-YLD7	TraesCS3B02G598700	Os11g0251200	11	8153700	8157517
MQTL-YLD7	TraesCS3B02G598700	Os11g0251400	11	8163352	8170110
MQTL-YLD7	TraesCS3B02G598700	Os11g0252400	11	8198320	8201961
MQTL-YLD7	TraesCS3B02G598700	Os11g0253100	11	8243782	8248342
MQTL-YLD7	TraesCS3B02G598700	Os11g0269500	11	9383040	9383627
MQTL-YLD7	TraesCS3B02G598800	Os11g0250600	11	8131669	8132190
MQTL-YLD7	TraesCS3B02G598900
MQTL-YLD8	TraesCS4A02G447600	Os06g0125000	6	1347280	1351207
MQTL-YLD8	TraesCS4A02G447600	Os06g0146100	6	2410176	2418566	Pi9(t)
MQTL-YLD8	TraesCS4A02G447600	Os06g0286500	6	10375846	10380216	Nbs1-Pi9
MQTL-YLD8	TraesCS4A02G447600	Os06g0286700	6	10387793	10390465	Piz
MQTL-YLD8	TraesCS4A02G447600	Os06g0287000	6	10408235	10410280
MQTL-YLD8	TraesCS4A02G447600	Os06g0287200	6	10425155	10427557
MQTL-YLD8	TraesCS4A02G447600	Os06g0287500	6	10435819	10441907
MQTL-YLD8	TraesCS4A02G447600	Os06g0287700	6	10445137	10451095
MQTL-YLD8	TraesCS4A02G447700	Os06g0125000	6	1347280	1351207
MQTL-YLD8	TraesCS4A02G447700	Os06g0146100	6	2410176	2418566	Pi9(t)
MQTL-YLD8	TraesCS4A02G447700	Os06g0286500	6	10375846	10380216	Nbs1-Pi9
MQTL-YLD8	TraesCS4A02G447700	Os06g0286700	6	10387793	10390465	Piz
MQTL-YLD8	TraesCS4A02G447700	Os06g0287000	6	10408235	10410280
MQTL-YLD8	TraesCS4A02G447700	Os06g0287200	6	10425155	10427557
MQTL-YLD8	TraesCS4A02G447700	Os06g0287500	6	10435819	10441907
MQTL-YLD8	TraesCS4A02G447700	Os06g0287700	6	10445137	10451095
MQTL-YLD8	TraesCS4A02G447800
MQTL-YLD8	TraesCS4A02G447900	Os06g0125000	6	1347280	1351207
MQTL-YLD8	TraesCS4A02G447900	Os06g0146100	6	2410176	2418566	Pi9(t)
MQTL-YLD8	TraesCS4A02G447900	Os06g0286500	6	10375846	10380216	Nbs1-Pi9
MQTL-YLD8	TraesCS4A02G447900	Os06g0286700	6	10387793	10390465	Piz
MQTL-YLD8	TraesCS4A02G447900	Os06g0287000	6	10408235	10410280
MQTL-YLD8	TraesCS4A02G447900	Os06g0287200	6	10425155	10427557
MQTL-YLD8	TraesCS4A02G447900	Os06g0287500	6	10435819	10441907
MQTL-YLD8	TraesCS4A02G447900	Os06g0287700	6	10445137	10451095
MQTL-YLD8	TraesCS4A02G448000	Os06g0125000	6	1347280	1351207
MQTL-YLD8	TraesCS4A02G448000	Os06g0146100	6	2410176	2418566	Pi9(t)
MQTL-YLD8	TraesCS4A02G448000	Os06g0286500	6	10375846	10380216	Nbs1-Pi9
MQTL-YLD8	TraesCS4A02G448000	Os06g0286700	6	10387793	10390465	Piz
MQTL-YLD8	TraesCS4A02G448000	Os06g0287000	6	10408235	10410280
MQTL-YLD8	TraesCS4A02G448000	Os06g0287200	6	10425155	10427557
MQTL-YLD8	TraesCS4A02G448000	Os06g0287500	6	10435819	10441907
MQTL-YLD8	TraesCS4A02G448000	Os06g0287700	6	10445137	10451095
MQTL-YLD8	TraesCS4A02G448100
MQTL-YLD8	TraesCS4A02G448200
MQTL-YLD8	TraesCS4A02G448300	Os06g0125000	6	1347280	1351207
MQTL-YLD8	TraesCS4A02G448300	Os06g0146100	6	2410176	2418566	Pi9(t)
MQTL-YLD8	TraesCS4A02G448300	Os06g0286500	6	10375846	10380216	Nbs1-Pi9
MQTL-YLD8	TraesCS4A02G448300	Os06g0286700	6	10387793	10390465	Piz
MQTL-YLD8	TraesCS4A02G448300	Os06g0287000	6	10408235	10410280
MQTL-YLD8	TraesCS4A02G448300	Os06g0287200	6	10425155	10427557
MQTL-YLD8	TraesCS4A02G448300	Os06g0287500	6	10435819	10441907
MQTL-YLD8	TraesCS4A02G448300	Os06g0287700	6	10445137	10451095
MQTL-YLD8	TraesCS4A02G448400	Os06g0125000	6	1347280	1351207
MQTL-YLD8	TraesCS4A02G448400	Os06g0146100	6	2410176	2418566	Pi9(t)
MQTL-YLD8	TraesCS4A02G448400	Os06g0286500	6	10375846	10380216	Nbs1-Pi9
MQTL-YLD8	TraesCS4A02G448400	Os06g0286700	6	10387793	10390465	Piz
MQTL-YLD8	TraesCS4A02G448400	Os06g0287000	6	10408235	10410280
MQTL-YLD8	TraesCS4A02G448400	Os06g0287200	6	10425155	10427557
MQTL-YLD8	TraesCS4A02G448400	Os06g0287500	6	10435819	10441907
MQTL-YLD8	TraesCS4A02G448400	Os06g0287700	6	10445137	10451095
MQTL-YLD8	TraesCS4A02G448500	Os06g0125000	6	1347280	1351207
MQTL-YLD8	TraesCS4A02G448500	Os06g0146100	6	2410176	2418566	Pi9(t)
MQTL-YLD8	TraesCS4A02G448500	Os06g0286500	6	10375846	10380216	Nbs1-Pi9
MQTL-YLD8	TraesCS4A02G448500	Os06g0286700	6	10387793	10390465	Piz
MQTL-YLD8	TraesCS4A02G448500	Os06g0287000	6	10408235	10410280
MQTL-YLD8	TraesCS4A02G448500	Os06g0287200	6	10425155	10427557
MQTL-YLD8	TraesCS4A02G448500	Os06g0287500	6	10435819	10441907
MQTL-YLD8	TraesCS4A02G448500	Os06g0287700	6	10445137	10451095
MQTL-YLD8	TraesCS4A02G448600	Os06g0125000	6	1347280	1351207
MQTL-YLD8	TraesCS4A02G448600	Os06g0146100	6	2410176	2418566	Pi9(t)
MQTL-YLD8	TraesCS4A02G448600	Os06g0286500	6	10375846	10380216	Nbs1-Pi9
MQTL-YLD8	TraesCS4A02G448600	Os06g0286700	6	10387793	10390465	Piz
MQTL-YLD8	TraesCS4A02G448600	Os06g0287000	6	10408235	10410280
MQTL-YLD8	TraesCS4A02G448600	Os06g0287200	6	10425155	10427557
MQTL-YLD8	TraesCS4A02G448600	Os06g0287500	6	10435819	10441907
MQTL-YLD8	TraesCS4A02G448600	Os06g0287700	6	10445137	10451095
MQTL-YLD8	TraesCS4A02G448700	Os06g0125000	6	1347280	1351207
MQTL-YLD8	TraesCS4A02G448700	Os06g0146100	6	2410176	2418566	Pi9(t)
MQTL-YLD8	TraesCS4A02G448700	Os06g0286500	6	10375846	10380216	Nbs1-Pi9
MQTL-YLD8	TraesCS4A02G448700	Os06g0286700	6	10387793	10390465	Piz
MQTL-YLD8	TraesCS4A02G448700	Os06g0287000	6	10408235	10410280
MQTL-YLD8	TraesCS4A02G448700	Os06g0287200	6	10425155	10427557
MQTL-YLD8	TraesCS4A02G448700	Os06g0287500	6	10435819	10441907
MQTL-YLD8	TraesCS4A02G448700	Os06g0287700	6	10445137	10451095
MQTL-YLD8	TraesCS4A02G448800	Os06g0125000	6	1347280	1351207
MQTL-YLD8	TraesCS4A02G448800	Os06g0146100	6	2410176	2418566	Pi9(t)
MQTL-YLD8	TraesCS4A02G448800	Os06g0286500	6	10375846	10380216	Nbs1-Pi9
MQTL-YLD8	TraesCS4A02G448800	Os06g0286700	6	10387793	10390465	Piz
MQTL-YLD8	TraesCS4A02G448800	Os06g0287000	6	10408235	10410280
MQTL-YLD8	TraesCS4A02G448800	Os06g0287200	6	10425155	10427557
MQTL-YLD8	TraesCS4A02G448800	Os06g0287500	6	10435819	10441907
MQTL-YLD8	TraesCS4A02G448800	Os06g0287700	6	10445137	10451095
MQTL-YLD8	TraesCS4A02G448900	Os06g0125000	6	1347280	1351207
MQTL-YLD8	TraesCS4A02G448900	Os06g0146100	6	2410176	2418566	Pi9(t)
MQTL-YLD8	TraesCS4A02G448900	Os06g0286500	6	10375846	10380216	Nbs1-Pi9
MQTL-YLD8	TraesCS4A02G448900	Os06g0286700	6	10387793	10390465	Piz
MQTL-YLD8	TraesCS4A02G448900	Os06g0287000	6	10408235	10410280
MQTL-YLD8	TraesCS4A02G448900	Os06g0287200	6	10425155	10427557
MQTL-YLD8	TraesCS4A02G448900	Os06g0287500	6	10435819	10441907
MQTL-YLD8	TraesCS4A02G448900	Os06g0287700	6	10445137	10451095
MQTL-YLD8	TraesCS4A02G449000	Os01g0261600	1	8816863	8818318
MQTL-YLD8	TraesCS4A02G449000	Os01g0261700	1	8821136	8822609
MQTL-YLD8	TraesCS4A02G449000	Os01g0262000	1	8835574	8837029
MQTL-YLD8	TraesCS4A02G449100	Os06g0125000	6	1347280	1351207
MQTL-YLD8	TraesCS4A02G449100	Os06g0146100	6	2410176	2418566	Pi9(t)
MQTL-YLD8	TraesCS4A02G449100	Os06g0286500	6	10375846	10380216	Nbs1-Pi9
MQTL-YLD8	TraesCS4A02G449100	Os06g0286700	6	10387793	10390465	Piz
MQTL-YLD8	TraesCS4A02G449100	Os06g0287000	6	10408235	10410280
MQTL-YLD8	TraesCS4A02G449100	Os06g0287200	6	10425155	10427557
MQTL-YLD8	TraesCS4A02G449100	Os06g0287500	6	10435819	10441907
MQTL-YLD8	TraesCS4A02G449100	Os06g0287700	6	10445137	10451095
MQTL-YLD8	TraesCS4A02G449200	Os06g0125000	6	1347280	1351207
MQTL-YLD8	TraesCS4A02G449200	Os06g0146100	6	2410176	2418566	Pi9(t)
MQTL-YLD8	TraesCS4A02G449200	Os06g0286500	6	10375846	10380216	Nbs1-Pi9
MQTL-YLD8	TraesCS4A02G449200	Os06g0286700	6	10387793	10390465	Piz
MQTL-YLD8	TraesCS4A02G449200	Os06g0287000	6	10408235	10410280
MQTL-YLD8	TraesCS4A02G449200	Os06g0287200	6	10425155	10427557
MQTL-YLD8	TraesCS4A02G449200	Os06g0287500	6	10435819	10441907
MQTL-YLD8	TraesCS4A02G449200	Os06g0287700	6	10445137	10451095
MQTL-YLD8	TraesCS4A02G449300	Os06g0125000	6	1347280	1351207
MQTL-YLD8	TraesCS4A02G449300	Os06g0146100	6	2410176	2418566	Pi9(t)
MQTL-YLD8	TraesCS4A02G449300	Os06g0286500	6	10375846	10380216	Nbs1-Pi9
MQTL-YLD8	TraesCS4A02G449300	Os06g0286700	6	10387793	10390465	Piz
MQTL-YLD8	TraesCS4A02G449300	Os06g0287000	6	10408235	10410280
MQTL-YLD8	TraesCS4A02G449300	Os06g0287200	6	10425155	10427557
MQTL-YLD8	TraesCS4A02G449300	Os06g0287500	6	10435819	10441907
MQTL-YLD8	TraesCS4A02G449300	Os06g0287700	6	10445137	10451095
MQTL-YLD8	TraesCS4A02G449400
MQTL-YLD8	TraesCS4A02G449500
MQTL-YLD8	TraesCS4A02G449600	Os08g0376500	8	17663617	17664970	OspPLAIIgamma
MQTL-YLD8	TraesCS4A02G449600	Os08g0376550	8	17665976	17666521
MQTL-YLD8	TraesCS4A02G449600	Os08g0476900	8	23491893	23494532	OspPLAIIdelta
MQTL-YLD8	TraesCS4A02G449600	Os08g0477100	8	23502960	23505306	OspPLAIIepsilon
MQTL-YLD8	TraesCS4A02G449700	Os04g0616300	4	31274513	31282357
MQTL-YLD8	TraesCS4A02G449700	Os04g0616400	4	31285363	31295976
MQTL-YLD8	TraesCS4A02G449700	Os04g0616500	4	31299841	31307729
MQTL-YLD8	TraesCS4A02G449700	Os04g0616600	4	31308749	31310236
MQTL-YLD8	TraesCS4A02G449700	Os04g0616700	4	31317589	31328040
MQTL-YLD8	TraesCS4A02G449800
MQTL-YLD8	TraesCS4A02G449900
MQTL-YLD8	TraesCS4A02G450000
MQTL-YLD8	TraesCS4A02G450100
MQTL-YLD8	TraesCS4A02G450200
MQTL-YLD8	TraesCS4A02G450300	Os04g0616300	4	31274513	31282357
MQTL-YLD8	TraesCS4A02G450300	Os04g0616400	4	31285363	31295976
MQTL-YLD8	TraesCS4A02G450300	Os04g0616500	4	31299841	31307729
MQTL-YLD8	TraesCS4A02G450300	Os04g0616600	4	31308749	31310236
MQTL-YLD8	TraesCS4A02G450300	Os04g0616700	4	31317589	31328040
MQTL-YLD8	TraesCS4A02G450400	Os08g0376500	8	17663617	17664970	OspPLAIIgamma
MQTL-YLD8	TraesCS4A02G450400	Os08g0376550	8	17665976	17666521
MQTL-YLD8	TraesCS4A02G450400	Os08g0476900	8	23491893	23494532	OspPLAIIdelta
MQTL-YLD8	TraesCS4A02G450400	Os08g0477100	8	23502960	23505306	OspPLAIIepsilon
MQTL-YLD8	TraesCS4A02G450500
MQTL-YLD8	TraesCS4A02G450600	Os08g0372700	8	17427398	17431448
MQTL-YLD8	TraesCS4A02G450600	Os08g0373000	8	17451964	17455703
MQTL-YLD8	TraesCS4A02G450800
MQTL-YLD8	TraesCS4A02G450900
MQTL-YLD8	TraesCS4A02G451000
MQTL-YLD8	TraesCS4A02G451100
MQTL-YLD8	TraesCS4A02G451200
MQTL-YLD8	TraesCS4A02G451300	Os06g0111200	6	626261	628759	OsFbox287
MQTL-YLD8	TraesCS4A02G451400	Os02g0184700	2	4724319	4726015
MQTL-YLD8	TraesCS4A02G451500	Os06g0111200	6	626261	628759	OsFbox287
MQTL-YLD8	TraesCS4A02G451600
MQTL-YLD8	TraesCS4A02G451700	Os11g0171100	11	3482421	3483866
MQTL-YLD8	TraesCS4A02G451800	Os06g0111200	6	626261	628759	OsFbox287
MQTL-YLD8	TraesCS4A02G451811
MQTL-YLD8	TraesCS4A02G451900	Os06g0114300	6	825521	826951	OsFbox289
MQTL-YLD8	TraesCS4A02G452000
MQTL-YLD8	TraesCS4A02G452100
MQTL-YLD8	TraesCS4A02G452200	Os06g0114300	6	825521	826951	OsFbox289
MQTL-YLD8	TraesCS4A02G452300
MQTL-YLD8	TraesCS4A02G452400	Os06g0113900	6	796330	804194
MQTL-YLD8	TraesCS4A02G452500
MQTL-YLD8	TraesCS4A02G452600	Os01g0524500	1	18755303	18756817	OsMYBS1
MQTL-YLD8	TraesCS4A02G452700	Os06g0114000	6	811046	816535	OsCPn60beta1
MQTL-YLD8	TraesCS4A02G452800	Os06g0114300	6	825521	826951	OsFbox289
MQTL-YLD8	TraesCS4A02G452900
MQTL-YLD8	TraesCS4A02G453000
MQTL-YLD8	TraesCS4A02G453100	Os06g0114300	6	825521	826951	OsFbox289
MQTL-YLD8	TraesCS4A02G453200
MQTL-YLD8	TraesCS4A02G453300
MQTL-YLD8	TraesCS4A02G453400
MQTL-YLD8	TraesCS4A02G453405
MQTL-YLD8	TraesCS4A02G453500	Os06g0111100	6	623493	626093	OsFbox286
MQTL-YLD8	TraesCS4A02G453500	Os06g0113600	6	779995	782222	OsFbox288
MQTL-YLD8	TraesCS4A02G453600
MQTL-YLD8	TraesCS4A02G453800
MQTL-YLD8	TraesCS4A02G453900
MQTL-YLD8	TraesCS4A02G454000	Os06g0111200	6	626261	628759	OsFbox287
MQTL-YLD8	TraesCS4A02G454100	Os06g0111200	6	626261	628759	OsFbox287
MQTL-YLD8	TraesCS4A02G454200	Os06g0114300	6	825521	826951	OsFbox289
MQTL-YLD8	TraesCS4A02G454300	Os12g0273900	12	10058775	10061686
MQTL-YLD8	TraesCS4A02G454400	Os06g0125000	6	1347280	1351207
MQTL-YLD8	TraesCS4A02G454400	Os06g0146100	6	2410176	2418566	Pi9(t)
MQTL-YLD8	TraesCS4A02G454400	Os06g0286500	6	10375846	10380216	Nbs1-Pi9
MQTL-YLD8	TraesCS4A02G454400	Os06g0286700	6	10387793	10390465	Piz
MQTL-YLD8	TraesCS4A02G454400	Os06g0287000	6	10408235	10410280
MQTL-YLD8	TraesCS4A02G454400	Os06g0287200	6	10425155	10427557
MQTL-YLD8	TraesCS4A02G454400	Os06g0287500	6	10435819	10441907
MQTL-YLD8	TraesCS4A02G454400	Os06g0287700	6	10445137	10451095
MQTL-YLD8	TraesCS4A02G454500	Os10g0530600	10	20629087	20629985	OsGSTU48
MQTL-YLD8	TraesCS4A02G454600	Os06g0111200	6	626261	628759	OsFbox287
MQTL-YLD8	TraesCS4A02G454700	Os10g0530600	10	20629087	20629985	OsGSTU48
MQTL-YLD8	TraesCS4A02G454800	Os10g0530600	10	20629087	20629985	OsGSTU48
MQTL-YLD8	TraesCS4A02G454900
MQTL-YLD8	TraesCS4A02G455000	Os10g0530600	10	20629087	20629985	OsGSTU48
MQTL-YLD8	TraesCS4A02G455100
MQTL-YLD8	TraesCS4A02G455200	Os12g0273900	12	10058775	10061686
MQTL-YLD8	TraesCS4A02G455300	Os06g0114300	6	825521	826951	OsFbox289
MQTL-YLD8	TraesCS4A02G455400
MQTL-YLD8	TraesCS4A02G455500
MQTL-YLD8	TraesCS4A02G455600
MQTL-YLD8	TraesCS4A02G455700
MQTL-YLD8	TraesCS4A02G455800
MQTL-YLD8	TraesCS4A02G455900	Os06g0111500	6	643712	646718	Os6PGDH1
MQTL-YLD8	TraesCS4A02G456000	Os06g0111700	6	657277	659068
MQTL-YLD8	TraesCS4A02G456100	Os04g0397000	4	19598206	19600818	dad-1
MQTL-YLD8	TraesCS4A02G456200
MQTL-YLD8	TraesCS4A02G456300	Os06g0111800	6	660148	665391	OsCSLD2
MQTL-YLD8	TraesCS4A02G456400
MQTL-YLD8	TraesCS4A02G456500
MQTL-YLD8	TraesCS4A02G456600
MQTL-YLD8	TraesCS4A02G456800
MQTL-YLD8	TraesCS4A02G456900
MQTL-YLD8	TraesCS4A02G457000	Os10g0136500	10	2257492	2262619
MQTL-YLD8	TraesCS4A02G457100	Os06g0112200	6	692774	695655	OsMTN
MQTL-YLD8	TraesCS4A02G457200	Os06g0112300	6	696034	698216
MQTL-YLD8	TraesCS4A02G457300	gene-rps8	Pt	76698	77108
MQTL-YLD8	TraesCS4A02G457400	Os03g0704000	3	28301306	28303182
MQTL-YLD8	TraesCS4A02G457500	Os06g0103700	6	244855	247798
MQTL-YLD8	TraesCS4A02G457600	Os06g0103800	6	266683	271990
MQTL-YLD8	TraesCS4A02G457700	Os06g0103800	6	266683	271990
MQTL-YLD8	TraesCS4A02G457800	Os03g0704000	3	28301306	28303182
MQTL-YLD8	TraesCS4A02G457900	Os10g0370100	10	11649673	11659326
MQTL-YLD8	TraesCS4A02G458000	Os06g0103800	6	266683	271990
MQTL-YLD8	TraesCS4A02G458100
MQTL-YLD8	TraesCS4A02G458200	Os10g0370400	10	11662601	11666585
MQTL-YLD8	TraesCS4A02G458200	Os11g0462500	11	15786746	15791276
MQTL-YLD8	TraesCS4A02G458300	Os06g0714200	6	30301723	30308397	CAMK
MQTL-YLD8	TraesCS4A02G458400	Os06g0103900	6	271908	275436
MQTL-YLD8	TraesCS4A02G458500	Os06g0112300	6	696034	698216
MQTL-YLD8	TraesCS4A02G458600	Os06g0112400	6	699114	702164
MQTL-YLD8	TraesCS4A02G458700	Os07g0474300	7	17089451	17091096
MQTL-YLD8	TraesCS4A02G458800	Os06g0112700	6	716768	718014	R2R3-MYB
MQTL-YLD8	TraesCS4A02G458900
MQTL-YLD8	TraesCS4A02G459000
MQTL-YLD8	TraesCS4A02G459100	Os06g0112700	6	716768	718014	R2R3-MYB
MQTL-YLD8	TraesCS4A02G459200	Os06g0112700	6	716768	718014	R2R3-MYB
MQTL-YLD8	TraesCS4A02G459300	Os06g0112800	6	725044	728229	OsGSL1
MQTL-YLD8	TraesCS4A02G459300	Os06g0113150	6	741319	747628	OsGSL1
MQTL-YLD8	TraesCS4A02G459400
MQTL-YLD8	TraesCS4A02G459500	Os01g0547000	1	20327992	20334833
MQTL-YLD8	TraesCS4A02G459600
MQTL-YLD8	TraesCS4A02G459700	Os06g0110200	6	593577	594130	OsLEA2
MQTL-YLD8	TraesCS4A02G459800
MQTL-YLD8	TraesCS4A02G459900
MQTL-YLD8	TraesCS4A02G460000	Os06g0110100	6	587543	591952	OsEya1
MQTL-YLD8	TraesCS4A02G460100	Os06g0110000	6	580670	586443	OsKAO
MQTL-YLD8	TraesCS4A02G460200
MQTL-YLD8	TraesCS4A02G460300
MQTL-YLD8	TraesCS4A02G460400
MQTL-YLD8	TraesCS4A02G460500
MQTL-YLD8	TraesCS4A02G460600
MQTL-YLD8	TraesCS4A02G460700
MQTL-YLD8	TraesCS4A02G460800
MQTL-YLD8	TraesCS4A02G460900
MQTL-YLD8	TraesCS4A02G461000	Os06g0557100	6	21255242	21259517
MQTL-YLD8	TraesCS4A02G461000	Os06g0557400	6	21272920	21274683
MQTL-YLD8	TraesCS4A02G461100
MQTL-YLD8	TraesCS4A02G461200	Os08g0524000	8	26046795	26049663
MQTL-YLD8	TraesCS4A02G461300
MQTL-YLD8	TraesCS4A02G461400
MQTL-YLD8	TraesCS4A02G461500
MQTL-YLD8	TraesCS4A02G461600
MQTL-YLD8	TraesCS4A02G461700
MQTL-YLD8	TraesCS4A02G461800
MQTL-YLD8	TraesCS4A02G461900
MQTL-YLD8	TraesCS4A02G462000
MQTL-YLD8	TraesCS4A02G462100	Os09g0407900	9	14394560	14399401
MQTL-YLD8	TraesCS4A02G462200	Os09g0407800	9	14390340	14392934
MQTL-YLD8	TraesCS4A02G462300	Os09g0407700	9	14387547	14389885
MQTL-YLD8	TraesCS4A02G462400	Os06g0109500	6	555518	556419
MQTL-YLD8	TraesCS4A02G462500
MQTL-YLD8	TraesCS4A02G462600
MQTL-YLD8	TraesCS4A02G462700
MQTL-YLD8	TraesCS4A02G462800	Os04g0115650	4	923372	926272
MQTL-YLD8	TraesCS4A02G462900
MQTL-YLD8	TraesCS4A02G463000
MQTL-YLD8	TraesCS4A02G463100	Os10g0388900	10	12867952	12869919
MQTL-YLD8	TraesCS4A02G463200	Os10g0388900	10	12867952	12869919
MQTL-YLD8	TraesCS4A02G463300	Os06g0109400	6	550937	555650
MQTL-YLD8	TraesCS4A02G463400	Os09g0344500	9	10740343	10741908	ZRP4
MQTL-YLD8	TraesCS4A02G463400	Os10g0118000	10	1139929	1141433
MQTL-YLD8	TraesCS4A02G463500
MQTL-YLD8	TraesCS4A02G463600
MQTL-YLD8	TraesCS4A02G463800	Os06g0109100	6	534584	535745
MQTL-YLD8	TraesCS4A02G463900	Os06g0109100	6	534584	535745
MQTL-YLD8	TraesCS4A02G464000
MQTL-YLD8	TraesCS4A02G464100	Os06g0109300	6	546504	550375
MQTL-YLD8	TraesCS4A02G464200	Os06g0109200	6	543057	545777
MQTL-YLD8	TraesCS4A02G464300	Os06g0109100	6	534584	535745
MQTL-YLD8	TraesCS4A02G464400
MQTL-YLD8	TraesCS4A02G464500	Os08g0205100	8	6127418	6131390
MQTL-YLD8	TraesCS4A02G464500	Os08g0205150	8	6137622	6141504
MQTL-YLD8	TraesCS4A02G464600
MQTL-YLD8	TraesCS4A02G464700
MQTL-YLD8	TraesCS4A02G464800	Os10g0370400	10	11662601	11666585
MQTL-YLD8	TraesCS4A02G464800	Os11g0462500	11	15786746	15791276
MQTL-YLD8	TraesCS4A02G464900	Os10g0370100	10	11649673	11659326
MQTL-YLD8	TraesCS4A02G465000
MQTL-YLD8	TraesCS4A02G465100
MQTL-YLD8	TraesCS4A02G465200
MQTL-YLD8	TraesCS4A02G465300	Os08g0205100	8	6127418	6131390
MQTL-YLD8	TraesCS4A02G465300	Os08g0205150	8	6137622	6141504
MQTL-YLD8	TraesCS4A02G465400	Os06g0109100	6	534584	535745
MQTL-YLD8	TraesCS4A02G465500
MQTL-YLD8	TraesCS4A02G465600
MQTL-YLD8	TraesCS4A02G465700
MQTL-YLD8	TraesCS4A02G465800
MQTL-YLD8	TraesCS4A02G465900
MQTL-YLD8	TraesCS4A02G466000	Os08g0205100	8	6127418	6131390
MQTL-YLD8	TraesCS4A02G466000	Os08g0205150	8	6137622	6141504
MQTL-YLD8	TraesCS4A02G466100
MQTL-YLD8	TraesCS4A02G466200
MQTL-YLD8	TraesCS4A02G466300	Os08g0374701	8	17559580	17560192	OsRLCK253
MQTL-YLD8	TraesCS4A02G466300	Os11g0664133	11	26750585	26751099	OsRLCK344
MQTL-YLD8	TraesCS4A02G466300	Os11g0666100	11	26875368	26876085
MQTL-YLD8	TraesCS4A02G466400
MQTL-YLD8	TraesCS4A02G466500
MQTL-YLD8	TraesCS4A02G466600	Os07g0569800	7	22935622	22937578
MQTL-YLD8	TraesCS4A02G466700	Os03g0707600	3	28512754	28515086	SLR1
MQTL-YLD8	TraesCS4A02G466800
MQTL-YLD8	TraesCS4A02G466900	Os11g0577650	11	21778799	21780621
MQTL-YLD8	TraesCS4A02G467000	Os10g0370100	10	11649673	11659326
MQTL-YLD8	TraesCS4A02G467100	Os06g0112700	6	716768	718014	R2R3-MYB
MQTL-YLD8	TraesCS4A02G467200	Os10g0370400	10	11662601	11666585
MQTL-YLD8	TraesCS4A02G467200	Os11g0462500	11	15786746	15791276
MQTL-YLD8	TraesCS4A02G467300
MQTL-YLD8	TraesCS4A02G467400
MQTL-YLD8	TraesCS4A02G467500
MQTL-YLD8	TraesCS4A02G467600	Os08g0205100	8	6127418	6131390
MQTL-YLD8	TraesCS4A02G467600	Os08g0205150	8	6137622	6141504
MQTL-YLD8	TraesCS4A02G467700	Os08g0205100	8	6127418	6131390
MQTL-YLD8	TraesCS4A02G467700	Os08g0205150	8	6137622	6141504
MQTL-YLD8	TraesCS4A02G467800	Os08g0205100	8	6127418	6131390
MQTL-YLD8	TraesCS4A02G467800	Os08g0205150	8	6137622	6141504
MQTL-YLD8	TraesCS4A02G467900
MQTL-YLD8	TraesCS4A02G468000	Os08g0205100	8	6127418	6131390
MQTL-YLD8	TraesCS4A02G468000	Os08g0205150	8	6137622	6141504
MQTL-YLD8	TraesCS4A02G468200
MQTL-YLD8	TraesCS4A02G468300	Os10g0370400	10	11662601	11666585
MQTL-YLD8	TraesCS4A02G468300	Os11g0462500	11	15786746	15791276
MQTL-YLD8	TraesCS4A02G468400
MQTL-YLD8	TraesCS4A02G468500	Os07g0569800	7	22935622	22937578
MQTL-YLD8	TraesCS4A02G468600	Os06g0109100	6	534584	535745
MQTL-YLD8	TraesCS4A02G468700	Os07g0569800	7	22935622	22937578
MQTL-YLD8	TraesCS4A02G468800
MQTL-YLD8	TraesCS4A02G468900
MQTL-YLD8	TraesCS4A02G469200
MQTL-YLD8	TraesCS4A02G469300	Os07g0569800	7	22935622	22937578
MQTL-YLD8	TraesCS4A02G469400
MQTL-YLD8	TraesCS4A02G469500
MQTL-YLD8	TraesCS4A02G469600
MQTL-YLD8	TraesCS4A02G469700
MQTL-YLD8	TraesCS4A02G469800	Os01g0949800	1	41844012	41845305	OsGSTU36
MQTL-YLD8	TraesCS4A02G469900	Os06g0108900	6	523053	530057	BEL1
MQTL-YLD8	TraesCS4A02G470000	Os08g0261100	8	9831006	9834047
MQTL-YLD8	TraesCS4A02G470100	Os06g0108600	6	511889	512791	OsEXPA17
MQTL-YLD8	TraesCS4A02G470200	Os02g0578300	2	22229575	22231423
MQTL-YLD8	TraesCS4A02G470300
MQTL-YLD8	TraesCS4A02G470400
MQTL-YLD8	TraesCS4A02G470500	Os01g0194300	1	5060605	5065209	NH1
MQTL-YLD8	TraesCS4A02G470600	Os10g0370400	10	11662601	11666585
MQTL-YLD8	TraesCS4A02G470600	Os11g0462500	11	15786746	15791276
MQTL-YLD8	TraesCS4A02G470700
MQTL-YLD8	TraesCS4A02G470800
MQTL-YLD8	TraesCS4A02G470900
MQTL-YLD8	TraesCS4A02G471000
MQTL-YLD8	TraesCS4A02G471100	Os06g0125000	6	1347280	1351207
MQTL-YLD8	TraesCS4A02G471100	Os06g0146100	6	2410176	2418566	Pi9(t)
MQTL-YLD8	TraesCS4A02G471100	Os06g0286500	6	10375846	10380216	Nbs1-Pi9
MQTL-YLD8	TraesCS4A02G471100	Os06g0286700	6	10387793	10390465	Piz
MQTL-YLD8	TraesCS4A02G471100	Os06g0287000	6	10408235	10410280
MQTL-YLD8	TraesCS4A02G471100	Os06g0287200	6	10425155	10427557
MQTL-YLD8	TraesCS4A02G471100	Os06g0287500	6	10435819	10441907
MQTL-YLD8	TraesCS4A02G471100	Os06g0287700	6	10445137	10451095
MQTL-YLD8	TraesCS4A02G471200	Os08g0542200	8	27130095	27133316
MQTL-YLD8	TraesCS4A02G471200	Os08g0543050	8	27175631	27179263	PIC27
MQTL-YLD8	TraesCS4A02G471200	Os08g0543500	8	27205935	27209931
MQTL-YLD8	TraesCS4A02G471300	Os08g0542200	8	27130095	27133316
MQTL-YLD8	TraesCS4A02G471300	Os08g0543050	8	27175631	27179263	PIC27
MQTL-YLD8	TraesCS4A02G471300	Os08g0543500	8	27205935	27209931
MQTL-YLD8	TraesCS4A02G471400
MQTL-YLD8	TraesCS4A02G471500	Os12g0450300	12	15461853	15463265
MQTL-YLD8	TraesCS4A02G471600
MQTL-YLD8	TraesCS4A02G471700
MQTL-YLD8	TraesCS4A02G471800
MQTL-YLD8	TraesCS4A02G471900
MQTL-YLD8	TraesCS4A02G472000	Os08g0542200	8	27130095	27133316
MQTL-YLD8	TraesCS4A02G472000	Os08g0543050	8	27175631	27179263	PIC27
MQTL-YLD8	TraesCS4A02G472000	Os08g0543500	8	27205935	27209931
MQTL-YLD8	TraesCS4A02G472100	Os10g0363600	10	11300743	11303566	OsFbox547
MQTL-YLD8	TraesCS4A02G472200	Os02g0103700	2	180352	183440
MQTL-YLD8	TraesCS4A02G472200	Os09g0485900	9	18752464	18754195
MQTL-YLD8	TraesCS4A02G472300	Os01g0182400	1	4322736	4326342
MQTL-YLD8	TraesCS4A02G472300	Os07g0634100	7	26313135	26315302
MQTL-YLD8	TraesCS4A02G472400	Os06g0107600	6	477098	479156
MQTL-YLD8	TraesCS4A02G472500	Os06g0107700	6	479261	481572	OsLFNR2
MQTL-YLD8	TraesCS4A02G472600
MQTL-YLD8	TraesCS4A02G472700	Os06g0107800	6	484346	485308	BPH29
MQTL-YLD8	TraesCS4A02G472800	Os12g0450300	12	15461853	15463265
MQTL-YLD8	TraesCS4A02G472900
MQTL-YLD8	TraesCS4A02G473000
MQTL-YLD8	TraesCS4A02G473100
MQTL-YLD8	TraesCS4A02G473200	Os03g0681000	3	27081548	27082145
MQTL-YLD8	TraesCS4A02G473200	Os06g0107100	6	454843	457220
MQTL-YLD8	TraesCS4A02G473300	Os06g0186100	6	4331516	4334810
MQTL-YLD8	TraesCS4A02G473400	Os06g0106100	6	413321	416043
MQTL-YLD8	TraesCS4A02G473500
MQTL-YLD8	TraesCS4A02G473600	Os03g0681000	3	27081548	27082145
MQTL-YLD8	TraesCS4A02G473600	Os06g0107100	6	454843	457220
MQTL-YLD8	TraesCS4A02G473700
MQTL-YLD8	TraesCS4A02G473800
MQTL-YLD8	TraesCS4A02G473900
MQTL-YLD8	TraesCS4A02G474000	Os03g0407400	3	16729501	16735109	GS3
MQTL-YLD8	TraesCS4A02G474100	Os06g0105800	6	398679	403494
MQTL-YLD8	TraesCS4A02G474200	Os06g0105900	6	403724	410270
MQTL-YLD8	TraesCS4A02G474300	Os06g0106000	6	410926	413035
MQTL-YLD8	TraesCS4A02G474400
MQTL-YLD8	TraesCS4A02G474500
MQTL-YLD8	TraesCS4A02G474600
MQTL-YLD8	TraesCS4A02G474700
MQTL-YLD8	TraesCS4A02G474800	Os02g0553000	2	20857044	20858995
MQTL-YLD8	TraesCS4A02G474900
MQTL-YLD8	TraesCS4A02G475000
MQTL-YLD8	TraesCS4A02G475100
MQTL-YLD8	TraesCS4A02G475200
MQTL-YLD8	TraesCS4A02G475300
MQTL-YLD8	TraesCS4A02G475400	Os01g0781200	1	33098082	33103904	Pi64
MQTL-YLD8	TraesCS4A02G475400	Os01g0781700	1	33120499	33124371	Pi37(t)
MQTL-YLD8	TraesCS4A02G475400	Os01g0782100	1	33136846	33145541	PISH
MQTL-YLD8	TraesCS4A02G475400	Os05g0365300	5	17512767	17517933	OsBBR1
MQTL-YLD8	TraesCS4A02G475400	Os11g0555300	11	20643384	20647412
MQTL-YLD8	TraesCS4A02G475500
MQTL-YLD8	TraesCS4A02G475600
MQTL-YLD8	TraesCS4A02G475700	Os11g0245800	11	7860100	7864643
MQTL-YLD8	TraesCS4A02G475800	Os08g0247700	8	9016956	9020228
MQTL-YLD8	TraesCS4A02G475800	Os08g0248100	8	9039735	9043242
MQTL-YLD8	TraesCS4A02G475900	Os01g0781200	1	33098082	33103904	Pi64
MQTL-YLD8	TraesCS4A02G475900	Os01g0781700	1	33120499	33124371	Pi37(t)
MQTL-YLD8	TraesCS4A02G475900	Os01g0782100	1	33136846	33145541	PISH
MQTL-YLD8	TraesCS4A02G475900	Os05g0365300	5	17512767	17517933	OsBBR1
MQTL-YLD8	TraesCS4A02G475900	Os11g0555300	11	20643384	20647412
MQTL-YLD8	TraesCS4A02G476000
MQTL-YLD8	TraesCS4A02G476100	Os01g0781200	1	33098082	33103904	Pi64
MQTL-YLD8	TraesCS4A02G476100	Os01g0781700	1	33120499	33124371	Pi37(t)
MQTL-YLD8	TraesCS4A02G476100	Os01g0782100	1	33136846	33145541	PISH
MQTL-YLD8	TraesCS4A02G476100	Os05g0365300	5	17512767	17517933	OsBBR1
MQTL-YLD8	TraesCS4A02G476100	Os11g0555300	11	20643384	20647412
MQTL-YLD8	TraesCS4A02G476200	Os01g0781200	1	33098082	33103904	Pi64
MQTL-YLD8	TraesCS4A02G476200	Os01g0781700	1	33120499	33124371	Pi37(t)
MQTL-YLD8	TraesCS4A02G476200	Os01g0782100	1	33136846	33145541	PISH
MQTL-YLD8	TraesCS4A02G476200	Os05g0365300	5	17512767	17517933	OsBBR1
MQTL-YLD8	TraesCS4A02G476200	Os11g0555300	11	20643384	20647412
MQTL-YLD8	TraesCS4A02G476300	Os11g0245800	11	7860100	7864643
MQTL-YLD8	TraesCS4A02G476400	Os01g0781200	1	33098082	33103904	Pi64
MQTL-YLD8	TraesCS4A02G476400	Os01g0781700	1	33120499	33124371	Pi37(t)
MQTL-YLD8	TraesCS4A02G476400	Os01g0782100	1	33136846	33145541	PISH
MQTL-YLD8	TraesCS4A02G476400	Os05g0365300	5	17512767	17517933	OsBBR1
MQTL-YLD8	TraesCS4A02G476400	Os11g0555300	11	20643384	20647412
MQTL-YLD8	TraesCS4A02G476500	Os01g0781200	1	33098082	33103904	Pi64
MQTL-YLD8	TraesCS4A02G476500	Os01g0781700	1	33120499	33124371	Pi37(t)
MQTL-YLD8	TraesCS4A02G476500	Os01g0782100	1	33136846	33145541	PISH
MQTL-YLD8	TraesCS4A02G476500	Os05g0365300	5	17512767	17517933	OsBBR1
MQTL-YLD8	TraesCS4A02G476500	Os11g0555300	11	20643384	20647412
MQTL-YLD8	TraesCS4A02G476600	Os11g0245800	11	7860100	7864643
MQTL-YLD8	TraesCS4A02G476700	Os01g0781200	1	33098082	33103904	Pi64
MQTL-YLD8	TraesCS4A02G476700	Os01g0781700	1	33120499	33124371	Pi37(t)
MQTL-YLD8	TraesCS4A02G476700	Os01g0782100	1	33136846	33145541	PISH
MQTL-YLD8	TraesCS4A02G476700	Os05g0365300	5	17512767	17517933	OsBBR1
MQTL-YLD8	TraesCS4A02G476700	Os11g0555300	11	20643384	20647412
MQTL-YLD8	TraesCS4A02G476800	Os03g0138200	3	2115174	2116896	OsCYP96B6
MQTL-YLD8	TraesCS4A02G476900	Os03g0138200	3	2115174	2116896	OsCYP96B6
MQTL-YLD8	TraesCS4A02G477000
MQTL-YLD8	TraesCS4A02G477100
MQTL-YLD8	TraesCS4A02G477200
MQTL-YLD8	TraesCS4A02G477300	Os01g0781200	1	33098082	33103904	Pi64
MQTL-YLD8	TraesCS4A02G477300	Os01g0781700	1	33120499	33124371	Pi37(t)
MQTL-YLD8	TraesCS4A02G477300	Os01g0782100	1	33136846	33145541	PISH
MQTL-YLD8	TraesCS4A02G477300	Os05g0365300	5	17512767	17517933	OsBBR1
MQTL-YLD8	TraesCS4A02G477300	Os11g0555300	11	20643384	20647412
MQTL-YLD8	TraesCS4A02G477400	Os11g0245800	11	7860100	7864643
MQTL-YLD8	TraesCS4A02G477500
MQTL-YLD8	TraesCS4A02G477600	Os11g0245800	11	7860100	7864643
MQTL-YLD8	TraesCS4A02G477700	Os01g0781200	1	33098082	33103904	Pi64
MQTL-YLD8	TraesCS4A02G477700	Os01g0781700	1	33120499	33124371	Pi37(t)
MQTL-YLD8	TraesCS4A02G477700	Os01g0782100	1	33136846	33145541	PISH
MQTL-YLD8	TraesCS4A02G477700	Os05g0365300	5	17512767	17517933	OsBBR1
MQTL-YLD8	TraesCS4A02G477700	Os11g0555300	11	20643384	20647412
MQTL-YLD8	TraesCS4A02G477800	Os01g0781200	1	33098082	33103904	Pi64
MQTL-YLD8	TraesCS4A02G477800	Os01g0781700	1	33120499	33124371	Pi37(t)
MQTL-YLD8	TraesCS4A02G477800	Os01g0782100	1	33136846	33145541	PISH
MQTL-YLD8	TraesCS4A02G477800	Os05g0365300	5	17512767	17517933	OsBBR1
MQTL-YLD8	TraesCS4A02G477800	Os11g0555300	11	20643384	20647412
MQTL-YLD8	TraesCS4A02G477900
MQTL-YLD8	TraesCS4A02G478000	Os11g0245800	11	7860100	7864643
MQTL-YLD8	TraesCS4A02G478100
MQTL-YLD8	TraesCS4A02G478200	Os01g0781200	1	33098082	33103904	Pi64
MQTL-YLD8	TraesCS4A02G478200	Os01g0781700	1	33120499	33124371	Pi37(t)
MQTL-YLD8	TraesCS4A02G478200	Os01g0782100	1	33136846	33145541	PISH
MQTL-YLD8	TraesCS4A02G478200	Os05g0365300	5	17512767	17517933	OsBBR1
MQTL-YLD8	TraesCS4A02G478200	Os11g0555300	11	20643384	20647412
MQTL-YLD8	TraesCS4A02G478300
MQTL-YLD8	TraesCS4A02G478400	Os11g0245800	11	7860100	7864643
MQTL-YLD8	TraesCS4A02G478500
MQTL-YLD8	TraesCS4A02G478600	Os01g0781200	1	33098082	33103904	Pi64
MQTL-YLD8	TraesCS4A02G478600	Os01g0781700	1	33120499	33124371	Pi37(t)
MQTL-YLD8	TraesCS4A02G478600	Os01g0782100	1	33136846	33145541	PISH
MQTL-YLD8	TraesCS4A02G478600	Os05g0365300	5	17512767	17517933	OsBBR1
MQTL-YLD8	TraesCS4A02G478600	Os11g0555300	11	20643384	20647412
MQTL-YLD8	TraesCS4A02G478700	Os08g0247700	8	9016956	9020228
MQTL-YLD8	TraesCS4A02G478700	Os08g0248100	8	9039735	9043242
MQTL-YLD8	TraesCS4A02G478800	Os01g0781200	1	33098082	33103904	Pi64
MQTL-YLD8	TraesCS4A02G478800	Os01g0781700	1	33120499	33124371	Pi37(t)
MQTL-YLD8	TraesCS4A02G478800	Os01g0782100	1	33136846	33145541	PISH
MQTL-YLD8	TraesCS4A02G478800	Os05g0365300	5	17512767	17517933	OsBBR1
MQTL-YLD8	TraesCS4A02G478800	Os11g0555300	11	20643384	20647412
MQTL-YLD8	TraesCS4A02G478900	Os01g0781200	1	33098082	33103904	Pi64
MQTL-YLD8	TraesCS4A02G478900	Os01g0781700	1	33120499	33124371	Pi37(t)
MQTL-YLD8	TraesCS4A02G478900	Os01g0782100	1	33136846	33145541	PISH
MQTL-YLD8	TraesCS4A02G478900	Os05g0365300	5	17512767	17517933	OsBBR1
MQTL-YLD8	TraesCS4A02G478900	Os11g0555300	11	20643384	20647412
MQTL-YLD8	TraesCS4A02G479100	Os01g0781200	1	33098082	33103904	Pi64
MQTL-YLD8	TraesCS4A02G479100	Os01g0781700	1	33120499	33124371	Pi37(t)
MQTL-YLD8	TraesCS4A02G479100	Os01g0782100	1	33136846	33145541	PISH
MQTL-YLD8	TraesCS4A02G479100	Os05g0365300	5	17512767	17517933	OsBBR1
MQTL-YLD8	TraesCS4A02G479100	Os11g0555300	11	20643384	20647412
MQTL-YLD8	TraesCS4A02G479200	Os08g0247700	8	9016956	9020228
MQTL-YLD8	TraesCS4A02G479200	Os08g0248100	8	9039735	9043242
MQTL-YLD8	TraesCS4A02G479300	Os08g0247700	8	9016956	9020228
MQTL-YLD8	TraesCS4A02G479300	Os08g0248100	8	9039735	9043242
MQTL-YLD8	TraesCS4A02G479400	Os01g0781200	1	33098082	33103904	Pi64
MQTL-YLD8	TraesCS4A02G479400	Os01g0781700	1	33120499	33124371	Pi37(t)
MQTL-YLD8	TraesCS4A02G479400	Os01g0782100	1	33136846	33145541	PISH
MQTL-YLD8	TraesCS4A02G479400	Os05g0365300	5	17512767	17517933	OsBBR1
MQTL-YLD8	TraesCS4A02G479400	Os11g0555300	11	20643384	20647412
MQTL-YLD8	TraesCS4A02G479500
MQTL-YLD8	TraesCS4A02G479600	Os08g0557700	8	27904602	27909510	AHP1
MQTL-YLD8	TraesCS4A02G479700	Os01g0781200	1	33098082	33103904	Pi64
MQTL-YLD8	TraesCS4A02G479700	Os01g0781700	1	33120499	33124371	Pi37(t)
MQTL-YLD8	TraesCS4A02G479700	Os01g0782100	1	33136846	33145541	PISH
MQTL-YLD8	TraesCS4A02G479700	Os05g0365300	5	17512767	17517933	OsBBR1
MQTL-YLD8	TraesCS4A02G479700	Os11g0555300	11	20643384	20647412
MQTL-YLD8	TraesCS4A02G479800
MQTL-YLD8	TraesCS4A02G479900	Os12g0204600	12	5469046	5471369
MQTL-YLD8	TraesCS4A02G480000	Os11g0245800	11	7860100	7864643
MQTL-YLD8	TraesCS4A02G480100	Os01g0781200	1	33098082	33103904	Pi64
MQTL-YLD8	TraesCS4A02G480100	Os01g0781700	1	33120499	33124371	Pi37(t)
MQTL-YLD8	TraesCS4A02G480100	Os01g0782100	1	33136846	33145541	PISH
MQTL-YLD8	TraesCS4A02G480100	Os05g0365300	5	17512767	17517933	OsBBR1
MQTL-YLD8	TraesCS4A02G480100	Os11g0555300	11	20643384	20647412
MQTL-YLD8	TraesCS4A02G480200	Os01g0781200	1	33098082	33103904	Pi64
MQTL-YLD8	TraesCS4A02G480200	Os01g0781700	1	33120499	33124371	Pi37(t)
MQTL-YLD8	TraesCS4A02G480200	Os01g0782100	1	33136846	33145541	PISH
MQTL-YLD8	TraesCS4A02G480200	Os05g0365300	5	17512767	17517933	OsBBR1
MQTL-YLD8	TraesCS4A02G480200	Os11g0555300	11	20643384	20647412
MQTL-YLD8	TraesCS4A02G480300	Os11g0245800	11	7860100	7864643
MQTL-YLD8	TraesCS4A02G480400	Os03g0138200	3	2115174	2116896	OsCYP96B6
MQTL-YLD8	TraesCS4A02G480500	Os06g0298700	6	11103008	11105189
MQTL-YLD8	TraesCS4A02G480500	Os06g0299100	6	11116720	11118276
MQTL-YLD8	TraesCS4A02G480500	Os06g0299200	6	11121902	11123663
MQTL-YLD8	TraesCS4A02G480500	Os06g0299300	6	11132811	11134650
MQTL-YLD8	TraesCS4A02G480600	Os08g0557700	8	27904602	27909510	AHP1
MQTL-YLD8	TraesCS4A02G480700	Os08g0557700	8	27904602	27909510	AHP1
MQTL-YLD8	TraesCS4A02G480800	Os08g0557700	8	27904602	27909510	AHP1
MQTL-YLD8	TraesCS4A02G480900	Os07g0449100	7	15421991	15425210
MQTL-YLD8	TraesCS4A02G480900	Os08g0344300	8	15571222	15574549
MQTL-YLD8	TraesCS4A02G481000	Os10g0442400	10	15893749	15902924
MQTL-YLD8	TraesCS4A02G481100
MQTL-YLD8	TraesCS4A02G481200	Os04g0369066	4	17915386	17916778	OsRLCK144
MQTL-YLD8	TraesCS4A02G481200	Os11g0608300	11	23488663	23496012	OsRLCK337
MQTL-YLD8	TraesCS4A02G481200	Os11g0608700	11	23511523	23513127	OsRLCK338
MQTL-YLD8	TraesCS4A02G481300
MQTL-YLD8	TraesCS4A02G481400	Os06g0105600	6	387238	390685
MQTL-YLD8	TraesCS4A02G481500
MQTL-YLD8	TraesCS4A02G481600
MQTL-YLD8	TraesCS4A02G481700	Os06g0105500	6	375711	382665	OsPRMT7
MQTL-YLD8	TraesCS4A02G481800	Os06g0105400	6	370096	374968
MQTL-YLD8	TraesCS4A02G481900
MQTL-YLD8	TraesCS4A02G482000	Os06g0105350	6	365301	367066	OsHAM4
MQTL-YLD8	TraesCS4A02G482100	Os05g0528900	5	26276599	26279364
MQTL-YLD8	TraesCS4A02G482300	Os11g0689300	11	27991732	27997003	OsPCBP
MQTL-YLD8	TraesCS4A02G482400
MQTL-YLD8	TraesCS4A02G482500	Os02g0227500	2	7154364	7155580
MQTL-YLD8	TraesCS4A02G482600	Os02g0227500	2	7154364	7155580
MQTL-YLD8	TraesCS4A02G482700	Os02g0227500	2	7154364	7155580
MQTL-YLD8	TraesCS4A02G482800	Os11g0567800	11	21156776	21159062
MQTL-YLD8	TraesCS4A02G482900	Os02g0227500	2	7154364	7155580
MQTL-YLD8	TraesCS4A02G483000	Os02g0227500	2	7154364	7155580
MQTL-YLD8	TraesCS4A02G483100
MQTL-YLD8	TraesCS4A02G483200	Os11g0567800	11	21156776	21159062
MQTL-YLD8	TraesCS4A02G483300	Os02g0227500	2	7154364	7155580
MQTL-YLD8	TraesCS4A02G483400	Os10g0375400	10	11918620	11919360
MQTL-YLD8	TraesCS4A02G483500	Os11g0567800	11	21156776	21159062
MQTL-YLD8	TraesCS4A02G483600
MQTL-YLD8	TraesCS4A02G483700	Os11g0558400	11	20748838	20751918
MQTL-YLD8	TraesCS4A02G483800	Os02g0227500	2	7154364	7155580
MQTL-YLD8	TraesCS4A02G483900	Os02g0227500	2	7154364	7155580
MQTL-YLD8	TraesCS4A02G484000	Os11g0524601	11	18994678	19000728
MQTL-YLD8	TraesCS4A02G484100
MQTL-YLD8	TraesCS4A02G484200
MQTL-YLD8	TraesCS4A02G484300	Os12g0279000	12	10458981	10466190
MQTL-YLD8	TraesCS4A02G484400
MQTL-YLD8	TraesCS4A02G484500
MQTL-YLD8	TraesCS4A02G484600
MQTL-YLD8	TraesCS4A02G484700
MQTL-YLD8	TraesCS4A02G484800	Os02g0106100	2	343057	346875	OSINV3
MQTL-YLD8	TraesCS4A02G484900
MQTL-YLD8	TraesCS4A02G485000	Os02g0106100	2	343057	346875	OSINV3
MQTL-YLD8	TraesCS4A02G485100
MQTL-YLD8	TraesCS4A02G485200
MQTL-YLD8	TraesCS4A02G485300	Os09g0408000	9	14414435	14416558
MQTL-YLD8	TraesCS4A02G485400	Os02g0106100	2	343057	346875	OSINV3
MQTL-YLD8	TraesCS4A02G485500	Os02g0106100	2	343057	346875	OSINV3
MQTL-YLD8	TraesCS4A02G485600	Os02g0106100	2	343057	346875	OSINV3
MQTL-YLD8	TraesCS4A02G485700	Os02g0106100	2	343057	346875	OSINV3
MQTL-YLD8	TraesCS4A02G485800	Os02g0106100	2	343057	346875	OSINV3
MQTL-YLD8	TraesCS4A02G485900	Os02g0106100	2	343057	346875	OSINV3
MQTL-YLD8	TraesCS4A02G486000	Os02g0106100	2	343057	346875	OSINV3
MQTL-YLD8	TraesCS4A02G486100	Os06g0104300	6	297316	301778
MQTL-YLD8	TraesCS4A02G486200	Os06g0104200	6	289313	294071	OsSWN7
MQTL-YLD8	TraesCS4A02G486300	Os06g0104100	6	282348	284538
MQTL-YLD8	TraesCS4A02G486400	Os06g0104000	6	276729	282165
MQTL-YLD8	TraesCS4A02G486500
MQTL-YLD8	TraesCS4A02G486600	Os10g0370400	10	11662601	11666585
MQTL-YLD8	TraesCS4A02G486600	Os11g0462500	11	15786746	15791276
MQTL-YLD8	TraesCS4A02G486700	Os10g0370100	10	11649673	11659326
MQTL-YLD8	TraesCS4A02G486800
MQTL-YLD8	TraesCS4A02G486900
MQTL-YLD8	TraesCS4A02G487000
MQTL-YLD8	TraesCS4A02G487100	Os10g0134700	10	2151190	2152784
MQTL-YLD8	TraesCS4A02G487200	Os12g0553600	12	22497610	22502497
MQTL-YLD8	TraesCS4A02G487300
MQTL-YLD8	TraesCS4A02G487400	Os12g0553600	12	22497610	22502497
MQTL-YLD8	TraesCS4A02G487500
MQTL-YLD8	TraesCS4A02G487600
MQTL-YLD8	TraesCS4A02G487700
MQTL-YLD8	TraesCS4A02G487800
MQTL-YLD8	TraesCS4A02G487900	Os08g0174800	8	4352815	4361392
MQTL-YLD8	TraesCS4A02G488000	Os02g0553000	2	20857044	20858995
MQTL-YLD8	TraesCS4A02G488100
MQTL-YLD8	TraesCS4A02G488200
MQTL-YLD8	TraesCS4A02G488300	Os10g0370100	10	11649673	11659326
MQTL-YLD8	TraesCS4A02G488400
MQTL-YLD8	TraesCS4A02G488500
MQTL-YLD8	TraesCS4A02G488600
MQTL-YLD8	TraesCS4A02G488700
MQTL-YLD8	TraesCS4A02G488800
MQTL-YLD8	TraesCS4A02G488900
MQTL-YLD8	TraesCS4A02G489000	Os10g0370400	10	11662601	11666585
MQTL-YLD8	TraesCS4A02G489000	Os11g0462500	11	15786746	15791276
MQTL-YLD8	TraesCS4A02G489100	Os10g0370100	10	11649673	11659326
MQTL-YLD8	TraesCS4A02G489200
MQTL-YLD8	TraesCS4A02G489300	Os03g0171600	3	3834150	3836735	OsFBK12
MQTL-YLD8	TraesCS4A02G489400	Os10g0370100	10	11649673	11659326
MQTL-YLD8	TraesCS4A02G489500	Os10g0370100	10	11649673	11659326
MQTL-YLD8	TraesCS4A02G489600	Os03g0171600	3	3834150	3836735	OsFBK12
MQTL-YLD8	TraesCS4A02G489700	Os02g0615800	2	24350730	24354486	LP2
MQTL-YLD8	TraesCS4A02G489800
MQTL-YLD8	TraesCS4A02G489900
MQTL-YLD8	TraesCS4A02G490000
MQTL-YLD8	TraesCS4A02G490100
MQTL-YLD8	TraesCS4A02G490200
MQTL-YLD8	TraesCS4A02G490300	Os10g0370400	10	11662601	11666585
MQTL-YLD8	TraesCS4A02G490300	Os11g0462500	11	15786746	15791276
MQTL-YLD8	TraesCS4A02G490400
MQTL-YLD8	TraesCS4A02G490500	Os12g0553600	12	22497610	22502497
MQTL-YLD8	TraesCS4A02G490600
MQTL-YLD8	TraesCS4A02G490700	Os01g0577600	1	22338926	22341545
MQTL-YLD8	TraesCS4A02G490800
MQTL-YLD8	TraesCS4A02G490900
MQTL-YLD8	TraesCS4A02G491000	Os12g0553600	12	22497610	22502497
MQTL-YLD8	TraesCS4A02G491100	Os03g0171600	3	3834150	3836735	OsFBK12
MQTL-YLD8	TraesCS4A02G491200	Os10g0370400	10	11662601	11666585
MQTL-YLD8	TraesCS4A02G491200	Os11g0462500	11	15786746	15791276
MQTL-YLD8	TraesCS4A02G491300	Os10g0370100	10	11649673	11659326
MQTL-YLD8	TraesCS4A02G491400	Os01g0577600	1	22338926	22341545
MQTL-YLD8	TraesCS4A02G491482
MQTL-YLD8	TraesCS4A02G491600	Os02g0553000	2	20857044	20858995
MQTL-YLD8	TraesCS4A02G491700
MQTL-YLD8	TraesCS4A02G491800	Os06g0509900	6	18201961	18202883	OsTHI1
MQTL-YLD8	TraesCS4A02G491800	Os06g0517700	6	18955486	18956519
MQTL-YLD8	TraesCS4A02G491900	Os06g0509900	6	18201961	18202883	OsTHI1
MQTL-YLD8	TraesCS4A02G491900	Os06g0517700	6	18955486	18956519
MQTL-YLD8	TraesCS4A02G492000	Os06g0509900	6	18201961	18202883	OsTHI1
MQTL-YLD8	TraesCS4A02G492000	Os06g0517700	6	18955486	18956519
MQTL-YLD8	TraesCS4A02G492100
MQTL-YLD8	TraesCS4A02G492200	Os03g0861800	3	36381746	36384498	OsFbox178
MQTL-YLD8	TraesCS4A02G492300	Os03g0171600	3	3834150	3836735	OsFBK12
MQTL-YLD8	TraesCS4A02G492400	Os10g0370100	10	11649673	11659326
MQTL-YLD8	TraesCS4A02G492500
MQTL-YLD8	TraesCS4A02G492600	Os02g0831500	2	35754946	35761216	SUS6
MQTL-YLD8	TraesCS4A02G492700
MQTL-YLD8	TraesCS4A02G492800
MQTL-YLD8	TraesCS4A02G492900
MQTL-YLD8	TraesCS4A02G493000	Os10g0370100	10	11649673	11659326
MQTL-YLD8	TraesCS4A02G493100
MQTL-YLD8	TraesCS4A02G493200
MQTL-YLD8	TraesCS4A02G493300
MQTL-YLD8	TraesCS4A02G493400	Os12g0553600	12	22497610	22502497
MQTL-YLD8	TraesCS4A02G493500
MQTL-YLD8	TraesCS4A02G493600	Os10g0370400	10	11662601	11666585
MQTL-YLD8	TraesCS4A02G493600	Os11g0462500	11	15786746	15791276
MQTL-YLD8	TraesCS4A02G493700
MQTL-YLD8	TraesCS4A02G493800	Os03g0171600	3	3834150	3836735	OsFBK12
MQTL-YLD8	TraesCS4A02G493900
MQTL-YLD8	TraesCS4A02G494000	Os03g0861800	3	36381746	36384498	OsFbox178
MQTL-YLD8	TraesCS4A02G494100
MQTL-YLD8	TraesCS4A02G494200
MQTL-YLD8	TraesCS4A02G494300	Os12g0553600	12	22497610	22502497
MQTL-YLD8	TraesCS4A02G494400	Os06g0103600	6	233787	244624
MQTL-YLD8	TraesCS4A02G494500
MQTL-YLD8	TraesCS4A02G494600
MQTL-YLD8	TraesCS4A02G494700	Os06g0103500	6	227847	232637	ACX1
MQTL-YLD8	TraesCS4A02G494800
MQTL-YLD8	TraesCS4A02G494900
MQTL-YLD8	TraesCS4A02G495000	Os06g0103300	6	215144	218016
MQTL-YLD8	TraesCS4A02G495100	Os08g0223900	8	7540127	7547972	OsOSC12/OsPTS1
MQTL-YLD8	TraesCS4A02G495200
MQTL-YLD8	TraesCS4A02G495300
MQTL-YLD8	TraesCS4A02G495400	Os11g0433200	11	13996555	14007417
MQTL-YLD8	TraesCS4A02G495500	Os02g0719800	2	29859237	29867367
MQTL-YLD8	TraesCS4A02G495600	Os11g0433200	11	13996555	14007417
MQTL-YLD8	TraesCS4A02G495700
MQTL-YLD8	TraesCS4A02G495800	Os12g0197500	12	5035198	5040887	OsSGS3
MQTL-YLD8	TraesCS4A02G495800	Os12g0197700	12	5045169	5050440
MQTL-YLD8	TraesCS4A02G495900
MQTL-YLD8	TraesCS4A02G496000
MQTL-YLD8	TraesCS4A02G496100	Os12g0270900	12	9821581	9823929
MQTL-YLD8	TraesCS4A02G496200
MQTL-YLD8	TraesCS4A02G496300
MQTL-YLD8	TraesCS4A02G496400
MQTL-YLD8	TraesCS4A02G496500
MQTL-YLD8	TraesCS4A02G496600	Os02g0280700	2	10386299	10390289
MQTL-YLD8	TraesCS4A02G496600	Os06g0176700	6	3855568	3857390
MQTL-YLD8	TraesCS4A02G496600	Os06g0178500	6	3893624	3895446
MQTL-YLD8	TraesCS4A02G496700
[truncated: 5,555 more rows]
