# Supplementary material for: Genome-wide association study to identify genomic loci associated with early vigor in bread wheat under simulated water deficit complemented with quantitative trait loci meta-analysis
Source: G3 (Bethesda). 2022 Dec 2;13(2):jkac320. doi: 10.1093/g3journal/jkac320 (PMC10248217; doi:10.1093/g3journal/jkac320)
Supplement: jkac320_Supplementary_Data [file jkac320_supplementary_data.zip › Supplementary Table S3.xlsx]

## Sheet: Simulated water deficit
Table S3. Phenotypic datasets from simulated water deficit condition and field trial
	PEG-induced dehydration (-10 bars)								Field data
Accession	rootlength	shootlength	freshseedlingweight	dryseedlingweight	totalgermination	normalgermination	germinationrate		YP (grain yield under normal irrigation)	YS (grain yield under drought)	GMP	STI
621619	5	0.893968	0.149667	0.0243333	96.6667	96.6667	0.35399		1.3502	0.735	0.996191	0.25381
621650	7.9	1.48	0.177	0.0365	95	90	0.464286		2.5736	1.496	1.96217	0.984682
621736	8.44	1.23347	0.201333	0.0316667	96.6667	93.3333	0.430245		1.4899	0.874	1.14113	0.333036
621908	9.43	4.99	0.326	0.0555	85	70	0.472222		2.8562	1.284	1.91504	0.937944
621910	6.65333	0.835349	0.276333	0.0253333	80	80	0.49596		2.031	0.728	1.21596	0.37815
622063	9.08	1.04401	0.228333	0.0366667	100	100	0.484848		1.2481	1.021	1.12885	0.325911
622098	11.26	2.65	0.554	0.0425	95	90	0.583333		3.5196	0.81	1.68845	0.729124
622264	6.06667	1.14741	0.201333	0.044	93.3333	93.3333	0.401497		1.4116	1.208	1.30584	0.436116
623139	3.35333	0.504922	0.193333	0.0306667	100	100	0.441919		1.3996	0.687	0.980574	0.245914
623169	7.25333	1.02006	0.346333	0.0516667	100	100	0.44137		1.2779	0.959	1.10703	0.313429
623266	7.57333	1.93769	0.198	0.0236667	90	86.6667	0.429221		1.4211	0.718	1.01012	0.260959
623274	8.85333	0.980179	0.35	0.0496667	96.6667	96.6667	0.476912		1.8863	0.576	1.04236	0.277879
623291	3.4252	0.53453	0.193333	0.0306667	100	100	0.441919		1.3514	0.866	1.08181	0.299313
623344	7.72667	2.28577	0.212333	0.0356667	86.6667	86.6667	0.45303		2.0593	1.114	1.51462	0.586716
623345	6.62667	0.569791	0.209	0.0336667	100	100	0.412022		1.8506	1.269	1.53245	0.600617
623377	5.87333	1.16782	0.206	0.0373333	96.6667	96.6667	0.326054		1.7969	0.794	1.19446	0.364895
623379	5.341	1.06534	0.22	0.035	100	100	0.405983		1.3197	1.55	1.43022	0.523155
623473	9.21333	0.943713	0.282667	0.043	96.6667	96.6667	0.439799		1.3938	0.681	0.974258	0.242756
623475	5.82	0.738273	0.172	0.0266667	86.6667	86.6667	0.361597		1.5936	0.705	1.05995	0.287337
623503	5.65333	1.07734	0.22	0.035	100	100	0.405983		1.6522	0.821	1.16467	0.34692
623506	6.16	1.73486	0.239333	0.0233333	70	70	0.5		1.9811	1.288	1.59739	0.652598
623508	6.39333	1.00053	0.211333	0.0356667	100	100	0.329023		1.7293	0.584	1.00494	0.258289
623510	3.22667	0.793603	0.131667	0.0206667	100	100	0.367901		2.0013	0.643	1.13439	0.329114
623905	3.6	0.85324	0.171667	0.025	96.6667	96.6667	0.362637		1.6478	0.454	0.864928	0.19133
623908	7.70667	1.32878	0.192333	0.0316667	93.3333	93.3333	0.368718		2.0417	1.174	1.54821	0.613032
623980	10.96	0.850302	0.2	0.0336667	93.3333	93.3333	0.427286		1.4986	0.523	0.885307	0.200452
624215	7.91	2.42	0.213	0.0395	85	70	0.425		1.3225	0.495	0.809097	0.167426
624240	7.44667	0.818466	0.201667	0.0343333	93.3333	93.3333	0.360974		1.7548	0.862	1.22989	0.386864
624251	8.22	0.827062	0.237667	0.039	93.3333	93.3333	0.492063		1.8513	1.018	1.37282	0.482001
624320	7.78667	3.71842	0.207667	0.0346667	100	100	0.41715		1.9939	1.509	1.73459	0.769513
624378	5.45333	0.453642	0.205333	0.0343333	100	100	0.386142		1.7598	0.776	1.16859	0.34926
624576	6.60667	0.636283	0.309667	0.036	96.6667	93.3333	0.414141		1.8532	1.002	1.36268	0.474912
624582	6.71333	1.53125	0.210667	0.0346667	96.6667	93.3333	0.453102		1.854	1.671	1.76012	0.792336
624804	7.56667	0.641196	0.305333	0.052	100	100	0.425397		2.1896	0.927	1.4247	0.51912
624805	6.44	1.14666	0.260667	0.0436667	96.6667	93.3333	0.476912		1.2405	0.715	0.941784	0.226843
624837	4.61333	0.852772	0.085	0.0176667	76.6667	70	0.248316		1.3483	0.708	0.977034	0.244142
624900	7.24512	3.7745	0.207667	0.0346667	100	100	0.41715		1.7157	0.756	1.13889	0.331731
624910	6.97333	0.806376	0.245	0.035	93.3333	93.3333	0.401746		2.0158	0.938	1.37507	0.483586
624944	8.14667	0.783865	0.220667	0.044	96.6667	93.3333	0.453102		1.7129	1.149	1.4029	0.503356
624946	9.16	1.73491	0.336667	0.0523333	96.6667	96.6667	0.509804		2.6678	0.973	1.61114	0.66388
624956	6.88667	0.847396	0.213	0.034	100	93.3333	0.5		1.7322	1.037	1.34026	0.45941
624980	6.4523	0.2453	0.245	0.035	93.3333	93.3333	0.401746		1.3125	0.6	0.887412	0.201407
624983	8.44	1.30949	0.256333	0.0393333	93.3333	93.3333	0.395368		2.685	1.074	1.69814	0.737517
624985	3.61333	0.72898	0.143333	0.0216667	90	80	0.366979		1.4581	0.853	1.11524	0.318097
624990	9.93	3.83	0.2775	0.0455	95	90	0.475		1.5661	0.741	1.07726	0.296798
625047	10.59	4.82	0.4265	0.0605	100	100	0.954545		2.5396	1.593	2.01136	1.03468
625139	5.43333	0.671543	0.220333	0.0313333	96.6667	96.6667	0.378589		2.3287	0.905	1.45171	0.538996
625281	11.09	2.58	0.2725	0.042	95	90	0.5		1.4816	0.502	0.862417	0.190221
625661	6.37333	0.841718	0.142667	0.025	93.3333	93.3333	0.326694		1.9385	1.052	1.42804	0.521561
626154	6.1324	1.0453	0.226	0.026	100	100			2.0769	1.339	1.66762	0.711245
626156	10.756	4.4353	0.4265	0.0605	100	100	0.954545		1.7398	1.052	1.35287	0.4681
626158	5.84667	0.485357	0.253667	0.0446667	100	100	0.5		2.4032	1.341	1.79519	0.824218
626223	3.23333	0.858746	0.150333	0.0263333	96.6667	96.6667	0.27874		1.9088	1.499	1.69154	0.731788
626261	4.61333	0.523507	0.243	0.034	100	86.6667	0.470324		1.9112	1.002	1.38384	0.489776
626358	7.67333	0.800568	0.287	0.0436667	96.6667	96.6667	0.436156		2.5239	1.064	1.63873	0.686811
626360	6.17333	1.05554	0.226	0.026	100	100	0.441919		1.9541	0.939	1.35458	0.469284
626566	8.78	1.43125	0.175333	0.0363333	96.6667	96.6667	0.363399		1.4034	1.053	1.21564	0.377949
626736	10.65	4.1	0.3195	0.0515	95	90	0.502801		1.7359	0.661	1.07118	0.29346
626747	6.41333	1.00358	0.261667	0.0386667	100	100	0.462388		1.8049	1.799	1.80195	0.830439
626764	6.60667	1.15337	0.221	0.035	93.3333	90	0.442029		1.7042	0.918	1.25078	0.400117
626776	7.91333	0.842191	0.208333	0.034	100	100	0.454545		1.5921	0.732	1.07954	0.298061
626825	6.61333	0.641321	0.278	0.049	90	90	0.342222		2.3568	0.717	1.29993	0.43218
626872	6.18	1.32643	0.254	0.0393333	90	90	0.435933		2.0606	0.908	1.36785	0.478523
626881	6.65243	1.12354	0.224234	0.035	93.3333	90	0.442029		1.9906	0.922	1.35474	0.469395
626908	5.56	0.756302	0.222667	0.0326667	96.6667	96.6667	0.400794		2.1472	1.385	1.72449	0.760581
626923	8.49667	2.21433	0.198917	0.0323333	96.6667	96.6667	0.488095		1.2729	0.533	0.823684	0.173518
626924	4.58	1.67107	0.109	0.0163333	70	70	0.286111		2.1386	0.852	1.34985	0.466007
626932	6.67833	2.09293	0.185333	0.0293333	93.3333	93.3333	0.369048		2.0267	0.813	1.28363	0.421408
626943	6.485	1.89763	0.219	0.0313333	86.6667	80	0.352053		1.2544	0.854	1.03502	0.273979
626958	6.14	0.655297	0.225667	0.0336667	100	100	0.470324		1.3482	0.719	0.984559	0.247917
626978	7.49	2.91	0.274	0.0575	95	90	0.544118		2.9483	1.231	1.90509	0.928224
627036	8.345	2.674	0.1945	0.0354	96.6667	96.6667	0.488095		1.7672	1.154	1.42806	0.521573
627038	9.56	1.37345	0.413333	0.0351667	86.6667	86.6667	0.449123		2.3042	1.119	1.60574	0.659437
627043	4.9	1.47164	0.143667	0.024	96.6667	96.6667	0.491228		1.8502	0.747	1.17563	0.353478
627066	5.62	1.29065	0.220333	0.0323333	100	100	0.383023		2.2154	0.921	1.42842	0.521837
627236	7.756	0.6787	0.245345	0.0445234	100	100	0.436508		2.3005	0.77	1.33093	0.45304
627299	13.6333	1.25975	0.272667	0.0446667	90	86.6667	0.405293		2.4576	1.219	1.73084	0.766193
627356	8.96667	0.850466	0.274667	0.0443333	100	100	0.476912		2.6292	0.889	1.52884	0.59779
627360	6.57333	1.51314	0.328	0.0316667	96.6667	93.3333	0.470324		2.0641	0.759	1.25166	0.400678
627410	12.54	3.4	0.2375	0.0485	95	90	0.527778		2.0235	1.757	1.88555	0.909281
627414	6.94667	1.15972	0.302667	0.0443333	100	100	0.470324		1.9868	1.262	1.58346	0.641264
627417	5.59333	1.26423	0.280667	0.032	93.3333	86.6667	0.484848		1.718	0.92	1.2572	0.404235
627423	9.75	3.52	0.3415	0.0505	100	100	0.488095		3.0948	1.385	2.07034	1.09624
627460	5.16667	1.23127	0.194667	0.03	93.3333	93.3333	0.381082		1.9833	1.253	1.57641	0.635569
627466	5.65333	1.08198	0.189	0.0176667	96.6667	96.6667	0.41599		1.9225	1.278	1.56747	0.628377
627587	6.91333	0.742455	0.169667	0.03	93.3333	93.3333	0.301201		1.8982	1.193	1.50484	0.579169
627723	5.5422	1.6745	0.28234	0.032	93.3333	86.6667	0.41599		2.2019	1.014	1.49423	0.57103
627787	8.25324	0.5423	0.3243	0.0426667	96.6667	96.6667	0.5		1.8066	0.8	1.2022	0.369637
627842	9.32667	2.1764	0.323	0.0466667	100	100	0.468939		2.4176	0.997	1.55253	0.616457
627845	7.88667	0.909357	0.249667	0.0426667	100	100	0.436508		1.9861	1.174	1.52698	0.596338
627873	5.025	3.24	0.163	0.0645	100	100	0.555556		1.7413	0.382	0.815584	0.170122
627881	8.26667	0.991167	0.315667	0.0426667	96.6667	96.6667	0.5		1.4946	0.508	0.871353	0.194183
627883	5.88	0.815922	0.186667	0.0323333	96.6667	96.6667	0.395238		1.4078	0.777	1.04588	0.27976
627905	4.6	2.5825	0.1675	0.028	65	30	0.240385		0.9706	0.75	0.8532	0.186176
627963	5.434	3.123	0.145	0.0645	100	100	0.555556		1.7253	0.896	1.24333	0.395363
627987	8.29333	1.63528	0.266667	0.0483333	96.6667	96.6667	0.363399		1.6963	0.722	1.10667	0.31323
627990	6.68667	0.760504	0.215667	0.034	96.6667	96.6667	0.411111		2.3353	0.495	1.07516	0.295645
628084	10.42	0.83763	0.140667	0.0243333	100	100	0.476912		1.7665	1.026	1.34626	0.463537
628114	9.97	4.43	0.266	0.057	100	100	0.690476		2.266	1.242	1.67761	0.719788
80918NA	4.73333	1.00955	0.175667	0.026	100	100	0.390551		1.5562	0.683	1.03096	0.271837
AZAR	9.45	3.9	0.2305	0.048	100	100	0.488095		1.672	0.736	1.10932	0.314729
KAVEH	9.69	2.23	0.145	0.0325	80	60	0.389286		1.5514	0.906	1.18557	0.35948
KOOHDASH	7.95	2.07	0.147	0.0345	95	90	0.412879		2.8695	1.632	2.16403	1.1977
NAZ	8.53	1.99	0.1575	0.039	95	90	0.373077		2.7352	1.645	2.12118	1.15074

## Sheet: Control condition
Table S3. Phenotypic datasets from simulated water deficit condition and field trial
	Control (0 bars)								Field data
Accession	root length	shoot length	total fresh weight	total dry weight	total germination	normal germination	germination rate		YP (grain yield under normal irrigation)	YS (grain yield under drought)	GMP	STI
621619	12.18	2.30355	0.677	0.0586667	96.6667	96.6667	0.46746		1.3502	0.735	0.996191	0.25381
621650	9.93	11.7	0.7	0.0745	100	100	1		2.5736	1.496	1.96217	0.984682
621736	12.78	2.00582	0.72	0.063	100	100	0.589597		1.4899	0.874	1.14113	0.333036
621908	12.15	20.06	1.7235	0.1275	95	90	0.95		2.8562	1.284	1.91504	0.937944
621910	11.58	1.29088	1.138	0.086	86.6667	86.6667	0.527778		2.031	0.728	1.21596	0.37815
622063	12.5867	0.848424	0.679	0.059	100	100	0.5		1.2481	1.021	1.12885	0.325911
622098	13.38	17.91	1.4295	0.1065	90	80	0.854545		3.5196	0.81	1.68845	0.729124
622264	13.5467	2.15328	1.03833	0.0883333	100	100	0.442547		1.4116	1.208	1.30584	0.436116
623139	6.15333	1.99994	0.674333	0.065	96.6667	96.6667	0.444928		1.3996	0.687	0.980574	0.245914
623169	15.98	1.82074	1.23833	0.101667	100	100	0.5		1.2779	0.959	1.10703	0.313429
623266	11.8117	1.74801	0.642667	0.039	90	90	0.509804		1.4211	0.718	1.01012	0.260959
623274	18.1467	2.33754	1.25867	0.105	100	100	0.451515		1.8863	0.576	1.04236	0.277879
623291	15.6665	2.67568	1.65675	0.218	100	100	0.465545		1.3514	0.866	1.08181	0.299313
623344	8.38667	2.06419	0.658667	0.0666667	100	100	0.484848		2.0593	1.114	1.51462	0.586716
623345	13.2733	0.996089	0.757333	0.068	100	100	0.776887		1.8506	1.269	1.53245	0.600617
623377	18.4	1.09623	1.14833	0.108667	100	100	0.5		1.7969	0.794	1.19446	0.364895
623379	12.134	1.32545	0.564	0.045	100	100	0.5		1.3197	1.55	1.43022	0.523155
623473	14.14	1.85069	0.821	0.061	100	100	0.5		1.3938	0.681	0.974258	0.242756
623475	12.38	1.57201	0.654333	0.0566667	93.3333	93.3333	0.491228		1.5936	0.705	1.05995	0.287337
623503	11.0567	1.42925	0.850333	0.07	100	100	0.716728		1.6522	0.821	1.16467	0.34692
623506	14.0933	1.82695	0.928667	0.0643333	100	100	0.588235		1.9811	1.288	1.59739	0.652598
623508	16.64	1.72503	1.048	0.101	100	100	0.484848		1.7293	0.584	1.00494	0.258289
623510	12.4467	1.42433	0.75	0.072	96.6667	96.6667	0.470324		2.0013	0.643	1.13439	0.329114
623905	13.0133	1.58609	0.972333	0.079	100	100	0.668651		1.6478	0.454	0.864928	0.19133
623908	9.13	2.02766	0.838333	0.079	100	100	0.456522		2.0417	1.174	1.54821	0.613032
623980	15.36	2.72793	0.912	0.074	100	100	0.422078		1.4986	0.523	0.885307	0.200452
624215	11.35	14.45	0.9725	0.096	100	100	1		1.3225	0.495	0.809097	0.167426
624240	14.44	2.39618	0.905	0.077	100	100	0.484127		1.7548	0.862	1.22989	0.386864
624251	11.1867	1.12661	0.575	0.058	100	100	0.5		1.8513	1.018	1.37282	0.482001
624320	16.4867	2.71116	0.788667	0.073	100	100	0.484127		1.9939	1.509	1.73459	0.769513
624378	10.2933	2.54421	0.732667	0.0676667	96.6667	96.6667	0.545575		1.7598	0.776	1.16859	0.34926
624576	10.3687	2.78043	1.08	0.075	96.6667	96.6667	0.661325		1.8532	1.002	1.36268	0.474912
624582	11.66	1.79327	0.667667	0.063	100	100	0.523032		1.854	1.671	1.76012	0.792336
624804	16.5333	2.50313	1.075	0.102667	96.6667	96.6667	0.483292		2.1896	0.927	1.4247	0.51912
624805	13.5133	1.99924	0.686333	0.0753333	90	90	0.425571		1.2405	0.715	0.941784	0.226843
624837	12.5867	2.0746	0.483667	0.0446667	96.6667	93.3333	0.410404		1.3483	0.708	0.977034	0.244142
624900	10.2933	2.23423	1.331	0.045	96.6667	96.6667	0.661325		1.7157	0.756	1.13889	0.331731
624910	15.4133	1.69061	0.934333	0.0766667	100	100	0.476912		2.0158	0.938	1.37507	0.483586
624944	16.88	1.92938	0.953	0.0793333	93.3333	93.3333	0.541667		1.7129	1.149	1.4029	0.503356
624946	7.45333	1.72755	0.649	0.0436667	100	100	0.545809		2.6678	0.973	1.61114	0.66388
624956	12.36	1.62304	0.803667	0.0693333	100	100	0.5		1.7322	1.037	1.34026	0.45941
624980	11.344	15.75	1.01	0.1034	100	100	1		1.3125	0.6	0.887412	0.201407
624983	10.0333	2.01651	0.564	0.0483333	100	100	0.455173		2.685	1.074	1.69814	0.737517
624985	10.2933	1.41306	0.565	0.046	100	100	0.478261		1.4581	0.853	1.11524	0.318097
624990	10.78	16.4	0.864	0.0955	100	100	1		1.5661	0.741	1.07726	0.296798
625047	11.37	16.75	1.1	0.1045	100	100	1		2.5396	1.593	2.01136	1.03468
625139	13.8467	2.27321	1.37433	0.0873333	100	100	0.60049		2.3287	0.905	1.45171	0.538996
625281	10.43	17.4	0.897	0.088	100	100	1		1.4816	0.502	0.862417	0.190221
625661	17.4333	1.369	0.925	0.0813333	90	90	0.457895		1.9385	1.052	1.42804	0.521561
626154	12.2799	1.41644	1.4322	0.0543	100	100	0.52729		2.0769	1.339	1.66762	0.711245
626156	10.3893	0.376	0.563	0.065	100	100	0.611111		1.7398	1.052	1.35287	0.4681
626158	12.5867	1.20616	1.08033	0.105667	100	100	0.5		2.4032	1.341	1.79519	0.824218
626223	13.9533	1.2317	1.055	0.0996667	96.6667	96.6667	0.461594		1.9088	1.499	1.69154	0.731788
626261	10.54	0.997206	0.891	0.074	100	100	0.492063		1.9112	1.002	1.38384	0.489776
626358	15.34	2.5872	1.06433	0.0983333	100	100	0.492899		2.5239	1.064	1.63873	0.686811
626360	12.8067	1.41644	1.00433	0.0663333	100	100	0.52729		1.9541	0.939	1.35458	0.469284
626566	13.7533	1.18883	0.808333	0.064	100	100	0.588235		1.4034	1.053	1.21564	0.377949
626736	9.01	15.37	0.518	0.069	90	80	0.807692		1.7359	0.661	1.07118	0.29346
626747	11.5467	2.06279	1.034	0.081	100	100	0.5		1.8049	1.799	1.80195	0.830439
626764	10.7333	3.38971	0.66	0.0656667	100	100	0.455173		1.7042	0.918	1.25078	0.400117
626776	10.5467	0.83278	0.662	0.07	100	100	0.611111		1.5921	0.732	1.07954	0.298061
626825	15.8067	1.99009	1.02433	0.104333	96.6667	96.6667	0.478261		2.3568	0.717	1.29993	0.43218
626872	12.66	3.18681	1.05367	0.0903333	100	100	0.428744		2.0606	0.908	1.36785	0.478523
626881	10.3879	0.83278	0.662	0.07	100	100	0.611111		1.9906	0.922	1.35474	0.469395
626908	11.6	2.02139	0.851333	0.0603333	100	100	0.492063		2.1472	1.385	1.72449	0.760581
626923	10.99	8.15517	0.696583	0.0685833	100	100	0.75		1.2729	0.533	0.823684	0.173518
626924	13.0867	2.56305	0.792667	0.086	96.6667	96.6667	0.419042		2.1386	0.852	1.34985	0.466007
626932	10.5133	3.1899	0.576	0.0593333	93.3333	93.3333	0.448926		2.0267	0.813	1.28363	0.421408
626943	9.32	2.45973	0.644667	0.061	100	100	0.484127		1.2544	0.854	1.03502	0.273979
626958	10.8467	1.23548	0.886667	0.0826667	96.6667	96.6667	0.542309		1.3482	0.719	0.984559	0.247917
626978	11.25	19.25	1.024	0.129	100	100	1		2.9483	1.231	1.90509	0.928224
627036	10.1898	3.45676	0.456	0.05234	93.3333	93.3333	0.448926		1.7672	1.154	1.42806	0.521573
627038	10.12	2.31521	0.771	0.06	93.3333	93.3333	0.739103		2.3042	1.119	1.60574	0.659437
627043	12.2333	1.53422	0.878333	0.0716667	100	100	0.5		1.8502	0.747	1.17563	0.353478
627066	10.1867	2.07424	1.01133	0.0773333	100	100	0.451515		2.2154	0.921	1.42842	0.521837
627236	15.2343	1.134	1.642	0.0933333	100	100	0.5		2.3005	0.77	1.33093	0.45304
627299	16.8333	3.75606	0.881	0.08	100	100	0.492375		2.4576	1.219	1.73084	0.766193
627356	14.74	2.88413	0.976333	0.0793333	100	100	0.484848		2.6292	0.889	1.52884	0.59779
627360	10.8267	1.43185	1.14567	0.0763333	100	100	0.555556		2.0641	0.759	1.25166	0.400678
627410	13.05	15.42	1.002	0.1005	95	90	0.95		2.0235	1.757	1.88555	0.909281
627414	15.2267	1.26822	1.174	0.0933333	100	100	0.5		1.9868	1.262	1.58346	0.641264
627417	9.88667	2.47689	0.874	0.0666667	93.3333	93.3333	0.603486		1.718	0.92	1.2572	0.404235
627423	14.17	18.84	1.3525	0.1215	100	100	1		3.0948	1.385	2.07034	1.09624
627460	11.9333	1.94924	0.888667	0.073	100	100	0.645503		1.9833	1.253	1.57641	0.635569
627466	9.53333	1.15633	0.950667	0.075	100	100	0.589597		1.9225	1.278	1.56747	0.628377
627587	11.9	0.753507	0.705333	0.0693333	100	100	0.492063		1.8982	1.193	1.50484	0.579169
627723	14.452	15.94	0.794	0.1305	100	100	0.645503		2.2019	1.014	1.49423	0.57103
627787	14.04	1.2542	0.7243	0.068	100	100	0.508772		1.8066	0.8	1.2022	0.369637
627842	10.6	2.36229	0.650333	0.053	100	100	0.480994		2.4176	0.997	1.55253	0.616457
627845	14.04	2.36383	0.993667	0.084	100	100	0.499722		1.9861	1.174	1.52698	0.596338
627873	14.44	17.94	0.794	0.1305	100	100	1		1.7413	0.382	0.815584	0.170122
627881	12.52	1.46522	0.889667	0.0753333	100	100	0.556702		1.4946	0.508	0.871353	0.194183
627883	11.4867	1.90636	0.77	0.068	100	100	0.668651		1.4078	0.777	1.04588	0.27976
627905	6.37	14	0.448	0.059	95	90	0.825758		0.9706	0.75	0.8532	0.186176
627963	14.535	14.94	0.134	0.1305	100	100	0.745245		1.7253	0.896	1.24333	0.395363
627987	12.1417	1.59384	0.838	0.082	100	100	0.464286		1.6963	0.722	1.10667	0.31323
627990	12.72	1.16705	0.821333	0.0713333	100	100	0.546956		2.3353	0.495	1.07516	0.295645
628084	14.04	1.14612	0.718667	0.068	100	100	0.508772		1.7665	1.026	1.34626	0.463537
628114	13.82	16.5	1.0245	0.1075	95	90	0.95		2.266	1.242	1.67761	0.719788
80918NA	10.0867	2.09511	0.642	0.0503333	100	100	0.435332		1.5562	0.683	1.03096	0.271837
AZAR	9.91	16.87	0.7335	0.077	100	100	1		1.672	0.736	1.10932	0.314729
KAVEH	9.98	15.04	0.7865	0.086	90	80	0.818182		1.5514	0.906	1.18557	0.35948
KOOHDASHT	9.73	12.57	0.865	0.088	95	90	0.95		2.8695	1.632	2.16403	1.1977
NAZ	12.78	10	0.8245	0.084	100	100	0.954545		2.7352	1.645	2.12118	1.15074
